# Supplementary material for: Ergometrinine
Source: Acta Crystallogr Sect E Struct Rep Online. 2010 Aug 11;66(Pt 9):o2275. doi: 10.1107/S1600536810030825 (PMC3008012; doi:10.1107/S1600536810030825)
Supplement: Supplementary file 1 [file e-66-o2275-sup1.cif]

##############################################################################
###                                                                        ###
###        Electronic paper (Acta Crystallographica Section E)             ###
###                                                                        ###
##############################################################################
#                                                                            #
# This CIF contains the data in a paper accepted for publication in Acta     #
# Crystallographica Section E. It conforms to the requirements of Notes      #
# for Authors for Section E, and has been peer reviewed under the auspices   #
# of the IUCr Commission on Journals.                                        #
#                                                                            #
# Full details of the Crystallographic Information File format               #
# are given in the paper "The Crystallographic Information File (CIF):       #
# a New Standard Archive File for Crystallography" by S. R. Hall, F. H.      #
# Allen and I. D. Brown [Acta Cryst. (1991), A47, 655-685].                  #
#                                                                            #
# The current version of the core CIF dictionary is obtainable from          #
# ftp://ftp.iucr.org/pub/cif_core.dic. The current version number is 2.4.    #
#                                                                            #
# Software is freely available for graphical display of the structure(s) in  #
# this CIF.  For information consult the CIF home page http://www.iucr.org/  #
# cif/home.html                                                              #
#                                                                            #
# This file may be used for bona fide research purposes within the           #
# scientific community so long as proper attribution is given to the journal # 
# article from which it was obtained.                                        #
#                                                                            #
##############################################################################
                                             
data_I
_audit_creation_method     SHELXL-97
_chemical_name_systematic
;
(6a<i>R</i>,9<i>S</i>)-<i>N</i>-[(<i>S</i>)-1-hydroxypropan-2-yl]-7-methyl-
4,6,6a,7,8,9-hexahydroindolo[4,3-<i>fg</i>]quinoline-9-carboxamide
;
_chemical_name_common     ?
_chemical_formula_moiety     'C19 H23 N3 O2'
_chemical_formula_sum     'C19 H23 N3 O2'
_chemical_formula_iupac     'C19 H23 N3 O2'
_chemical_formula_weight     325.40
_chemical_melting_point     ?
_symmetry_cell_setting     orthorhombic
_symmetry_space_group_name_H-M     'P 21 21 21'
_symmetry_space_group_name_Hall     'P 2ac 2ab'
loop_
    _symmetry_equiv_pos_as_xyz
    'x, y, z'
    '-x+1/2, -y, z+1/2'
    'x+1/2, -y+1/2, -z'
    '-x, y+1/2, -z+1/2'
_cell_length_a     7.4097(5)
_cell_length_b     12.7313(7)
_cell_length_c     18.2648(9)
_cell_angle_alpha     90.00
_cell_angle_beta     90.00
_cell_angle_gamma     90.00
_cell_volume     1723.01(17)
_cell_formula_units_Z     4
_cell_measurement_reflns_used     25
_cell_measurement_theta_min     15
_cell_measurement_theta_max     23
_cell_measurement_temperature     298(2)
_exptl_crystal_description     needle
_exptl_crystal_colour     yellow
_exptl_crystal_size_max     0.20
_exptl_crystal_size_mid     0.05
_exptl_crystal_size_min     0.02
_exptl_crystal_density_diffrn     1.254
_exptl_crystal_density_meas     ?
_exptl_crystal_density_method     'not measured'
_exptl_crystal_F_000     696
_exptl_absorpt_coefficient_mu     0.662
_exptl_absorpt_correction_type     psi-scan
_exptl_absorpt_process_details     '(CORINC; Dr\"ager &  Gattow, 1971)'
_exptl_absorpt_correction_T_min     0.879
_exptl_absorpt_correction_T_max     0.986
_exptl_special_details
;
;
_diffrn_ambient_temperature     298(2)
_diffrn_radiation_type     CuK\a
_diffrn_radiation_wavelength     1.54178
_diffrn_radiation_monochromator     graphite
_diffrn_measurement_device_type     'Enraf--Nonius CAD-4'
_diffrn_measurement_device     '\k-geometry diffractometer'
_diffrn_measurement_method     \w/2\q
_diffrn_detector_area_resol_mean     ?
_diffrn_reflns_number     4023
_diffrn_reflns_av_R_equivalents     0.0558
_diffrn_reflns_av_sigmaI/netI     0.0663
_diffrn_reflns_theta_min     4.23
_diffrn_reflns_theta_max     70.00
_diffrn_reflns_theta_full     70.00
_diffrn_measured_fraction_theta_max     1.000
_diffrn_measured_fraction_theta_full     1.000
_diffrn_reflns_limit_h_min     -8
_diffrn_reflns_limit_h_max     9
_diffrn_reflns_limit_k_min     -15
_diffrn_reflns_limit_k_max     15
_diffrn_reflns_limit_l_min     -22
_diffrn_reflns_limit_l_max     22
_diffrn_standards_number     3
_diffrn_standards_interval_count     ?
_diffrn_standards_interval_time     60
_diffrn_standards_decay_%     2
_refine_special_details
;
Refinement of <i>F</i>^2^ against ALL reflections. The weighted <i>R</i>-factor
<i>wR</i> and goodness of fit <i>S</i> are based on <i>F</i>^2^, conventional
<i>R</i>-factors <i>R</i> are based on <i>F</i>, with <i>F</i> set to zero for
negative <i>F</i>^2^. The threshold expression of <i>F</i>^2^ >
\s(<i>F</i>^2^) is used only for calculating <i>R</i>-factors(gt) <i>etc</i>.
and is not relevant to the choice of reflections for refinement.
<i>R</i>-factors based on <i>F</i>^2^ are statistically about twice as large
as those based on <i>F</i>, and <i>R</i>- factors based on ALL data will be
even larger.
;
_reflns_number_total     1889
_reflns_number_gt     1269
_reflns_threshold_expression     I>2\s(I)
_refine_ls_structure_factor_coef     Fsqd
_refine_ls_matrix_type     full
_refine_ls_R_factor_all     0.0828
_refine_ls_R_factor_gt     0.0439
_refine_ls_wR_factor_ref     0.1122
_refine_ls_wR_factor_obs     0.0998
_refine_ls_goodness_of_fit_ref     1.000
_refine_ls_restrained_S_all     1.000
_refine_ls_number_reflns     1889
_refine_ls_number_parameters     219
_refine_ls_number_restraints     0
_refine_ls_hydrogen_treatment     constr
_refine_ls_weighting_scheme     calc
_refine_ls_weighting_details
         'calc w=1/[\s^2^(Fo^2^)+(0.0561P)^2^+0.0234P] where P=(Fo^2^+2Fc^2^)/3'
_atom_sites_solution_hydrogens     geom
_atom_sites_solution_primary     direct
_atom_sites_solution_secondary     difmap
_refine_ls_shift/su_max     ?
_refine_ls_shift/su_max_lt     0.001
_refine_ls_shift/su_mean     0.000
_refine_diff_density_max     0.144
_refine_diff_density_min     -0.164
_refine_ls_extinction_method     none
_refine_ls_extinction_coef     ?
loop_
    _atom_type_symbol
    _atom_type_description
    _atom_type_scat_dispersion_real
    _atom_type_scat_dispersion_imag
    _atom_type_scat_source
    'C' 'C' 0.0181 0.0091
                         'International Tables Vol C Tables 4.2.6.8 and 6.1.1.4'
    'H' 'H' 0.0000 0.0000
                         'International Tables Vol C Tables 4.2.6.8 and 6.1.1.4'
    'N' 'N' 0.0311 0.0180
                         'International Tables Vol C Tables 4.2.6.8 and 6.1.1.4'
    'O' 'O' 0.0492 0.0322
                         'International Tables Vol C Tables 4.2.6.8 and 6.1.1.4'
_computing_data_collection     'CAD-4 Software (Enraf--Nonius, 1989)'
_computing_cell_refinement     'CAD-4 Software (Enraf--Nonius, 1989)'
_computing_data_reduction     'CORINC (Dr\"ager & Gattow, 1971)'
_computing_structure_solution     'SIR97 (Altomare <i>et al.</i>, 1999)'
_computing_structure_refinement     'SHELXL97 (Sheldrick, 2008)'
_computing_molecular_graphics     'ORTEPIII (Burnett & Johnson, 1996)'
_computing_publication_material     'PLATON (Spek, 2009)'
loop_
    _atom_site_type_symbol
    _atom_site_label
    _atom_site_fract_x
    _atom_site_fract_y
    _atom_site_fract_z
    _atom_site_U_iso_or_equiv
    _atom_site_adp_type
    _atom_site_calc_flag
    _atom_site_refinement_flags
    _atom_site_occupancy
    _atom_site_disorder_assembly
    _atom_site_disorder_group
    O O1 0.2918(3) -0.17372(18) 0.36716(13) 0.0586(7) Uani d . 1 . .
    O O2 0.7137(5) -0.32052(18) 0.48938(13) 0.0815(10) Uani d . 1 . .
    H H2O 0.7329 -0.3191 0.5439 0.122 Uiso d R 1 . .
    N N1 0.5819(4) -0.1255(2) 0.35374(16) 0.0550(8) Uani d . 1 . .
    H H1N 0.6603 -0.0793 0.3259 0.066 Uiso d R 1 . .
    N N2 0.6383(4) 0.06231(19) 0.26795(14) 0.0519(8) Uani d . 1 . .
    N N3 0.7306(5) 0.4652(2) 0.43312(17) 0.0666(9) Uani d . 1 . .
    H H3N 0.7302 0.5372 0.4476 0.080 Uiso d R 1 . .
    C C1 0.4047(6) -0.1103(2) 0.34594(17) 0.0464(9) Uani d . 1 . .
    C C2 0.6592(5) -0.2226(3) 0.38200(17) 0.0520(9) Uani d . 1 . .
    H H2 0.5736 -0.2793 0.3715 0.062 Uiso calc R 1 . .
    C C3 0.6825(6) -0.2176(2) 0.46383(19) 0.0602(11) Uani d . 1 . .
    H H2A 0.7839 -0.1727 0.4761 0.072 Uiso calc R 1 . .
    H H2B 0.5749 -0.1889 0.4864 0.072 Uiso calc R 1 . .
    C C4 0.8315(6) -0.2470(4) 0.3419(2) 0.0890(15) Uani d . 1 . .
    H H4A 0.8070 -0.2530 0.2904 0.133 Uiso calc R 1 . .
    H H4B 0.8802 -0.3121 0.3596 0.133 Uiso calc R 1 . .
    H H4C 0.9170 -0.1916 0.3500 0.133 Uiso calc R 1 . .
    C C5 0.3492(5) -0.0110(2) 0.30590(17) 0.0493(9) Uani d . 1 . .
    H H5 0.2276 -0.0228 0.2865 0.059 Uiso calc R 1 . .
    C C6 0.4692(6) 0.0159(3) 0.24169(19) 0.0584(11) Uani d . 1 . .
    H H6A 0.4950 -0.0471 0.2137 0.070 Uiso calc R 1 . .
    H H6B 0.4077 0.0653 0.2098 0.070 Uiso calc R 1 . .
    C C7 0.6047(5) 0.1676(2) 0.29911(16) 0.0440(8) Uani d . 1 . .
    H H7 0.5654 0.2129 0.2588 0.053 Uiso calc R 1 . .
    C C8 0.7810(5) 0.2148(3) 0.32985(19) 0.0527(9) Uani d . 1 . .
    H H8A 0.8389 0.1644 0.3620 0.063 Uiso calc R 1 . .
    H H8B 0.8631 0.2303 0.2899 0.063 Uiso calc R 1 . .
    C C9 0.7408(5) 0.3130(2) 0.37121(18) 0.0491(9) Uani d . 1 . .
    C C10 0.8341(6) 0.4010(3) 0.3898(2) 0.0622(10) Uani d . 1 . .
    H H10 0.9516 0.4157 0.3752 0.075 Uiso calc R 1 . .
    C C11 0.5652(6) 0.4189(3) 0.44279(19) 0.0543(10) Uani d . 1 . .
    C C12 0.5701(5) 0.3240(2) 0.40378(16) 0.0435(8) Uani d . 1 . .
    C C13 0.4242(5) 0.2560(2) 0.40020(16) 0.0436(8) Uani d . 1 . .
    C C14 0.4491(5) 0.1623(2) 0.35402(16) 0.0417(8) Uani d . 1 . .
    C C15 0.3382(5) 0.0807(2) 0.35753(18) 0.0459(8) Uani d . 1 . .
    H H15 0.2495 0.0802 0.3936 0.055 Uiso calc R 1 . .
    C C16 0.2697(5) 0.2850(3) 0.43839(18) 0.0545(9) Uani d . 1 . .
    H H16 0.1681 0.2421 0.4373 0.065 Uiso calc R 1 . .
    C C17 0.2672(7) 0.3792(3) 0.4786(2) 0.0685(12) Uani d . 1 . .
    H H17 0.1631 0.3962 0.5045 0.082 Uiso calc R 1 . .
    C C18 0.4104(7) 0.4473(3) 0.4817(2) 0.0656(11) Uani d . 1 . .
    H H18 0.4047 0.5094 0.5083 0.079 Uiso calc R 1 . .
    C C19 0.7721(7) 0.0655(3) 0.2083(2) 0.0793(14) Uani d . 1 . .
    H H19A 0.7780 -0.0020 0.1850 0.119 Uiso calc R 1 . .
    H H19B 0.8884 0.0830 0.2279 0.119 Uiso calc R 1 . .
    H H19C 0.7371 0.1175 0.1730 0.119 Uiso calc R 1 . .
loop_
    _atom_site_aniso_label
    _atom_site_aniso_U_11
    _atom_site_aniso_U_22
    _atom_site_aniso_U_33
    _atom_site_aniso_U_12
    _atom_site_aniso_U_13
    _atom_site_aniso_U_23
    O1 0.0606(17) 0.0495(13) 0.0658(15) -0.0125(13) 0.0060(14) 0.0047(12)
    O2 0.129(3) 0.0458(13) 0.0695(17) 0.0021(17) -0.0340(18) 0.0006(12)
    N1 0.048(2) 0.0480(16) 0.0684(19) -0.0048(15) -0.0015(17) 0.0171(14)
    N2 0.067(2) 0.0411(14) 0.0477(15) 0.0007(15) 0.0157(16) -0.0004(12)
    N3 0.090(3) 0.0410(15) 0.0693(19) -0.0083(18) -0.017(2) -0.0049(15)
    C1 0.054(3) 0.0427(17) 0.0426(17) -0.0070(19) 0.0016(18) -0.0021(14)
    C2 0.054(2) 0.0444(18) 0.058(2) -0.0008(18) -0.0048(19) 0.0014(16)
    C3 0.071(3) 0.0408(18) 0.069(2) -0.0040(19) -0.017(2) 0.0001(16)
    C4 0.069(3) 0.094(3) 0.104(4) 0.013(3) 0.018(3) 0.011(3)
    C5 0.051(2) 0.0449(17) 0.0523(19) -0.0076(18) -0.0095(18) 0.0020(15)
    C6 0.084(3) 0.0473(19) 0.0442(18) 0.000(2) -0.005(2) -0.0034(16)
    C7 0.050(2) 0.0414(15) 0.0408(16) 0.0026(17) 0.0039(17) 0.0042(14)
    C8 0.046(2) 0.0538(19) 0.058(2) -0.0014(18) 0.0112(18) 0.0019(16)
    C9 0.051(2) 0.0431(18) 0.0531(19) -0.0019(17) -0.0028(19) 0.0044(15)
    C10 0.059(3) 0.054(2) 0.074(2) -0.007(2) -0.008(2) 0.0077(19)
    C11 0.072(3) 0.0394(17) 0.0520(19) 0.0029(19) -0.010(2) 0.0001(16)
    C12 0.052(2) 0.0381(16) 0.0408(17) 0.0039(18) -0.0029(17) 0.0020(14)
    C13 0.049(2) 0.0412(16) 0.0409(16) 0.0084(18) 0.0016(17) 0.0048(13)
    C14 0.048(2) 0.0368(15) 0.0406(16) 0.0042(16) -0.0001(16) 0.0035(13)
    C15 0.046(2) 0.0443(16) 0.0476(17) 0.0042(17) 0.0016(17) 0.0024(14)
    C16 0.058(3) 0.0512(18) 0.0541(19) 0.0053(19) 0.010(2) 0.0019(17)
    C17 0.087(3) 0.060(2) 0.059(2) 0.021(3) 0.018(2) -0.0003(19)
    C18 0.098(3) 0.0418(18) 0.057(2) 0.018(2) 0.004(2) -0.0066(16)
    C19 0.104(4) 0.061(2) 0.073(2) 0.004(3) 0.042(3) -0.0040(19)
_geom_special_details
;
All e.s.d.'s (except the e.s.d. in the dihedral angle between two l.s. planes)
are estimated using the full covariance matrix. The cell e.s.d.'s are taken
into account individually in the estimation of e.s.d.'s in distances, angles
and torsion angles; correlations between e.s.d.'s in cell parameters are only
used when they are defined by crystal symmetry. An approximate (isotropic)
treatment of cell e.s.d.'s is used for estimating e.s.d.'s involving l.s.
planes.
;
loop_
    _geom_bond_atom_site_label_1
    _geom_bond_atom_site_label_2
    _geom_bond_site_symmetry_2
    _geom_bond_distance
    _geom_bond_publ_flag
    O1 C1 . 1.226(4) ?
    O2 C3 . 1.410(4) ?
    O2 H2O . 1.0068 ?
    N1 C1 . 1.334(5) ?
    N1 C2 . 1.457(4) ?
    N1 H1N . 0.9707 ?
    N2 C6 . 1.466(5) ?
    N2 C19 . 1.474(5) ?
    N2 C7 . 1.477(4) ?
    N3 C11 . 1.371(5) ?
    N3 C10 . 1.372(5) ?
    N3 H3N . 0.9537 ?
    C1 C5 . 1.517(4) ?
    C2 C4 . 1.505(5) ?
    C2 C3 . 1.506(5) ?
    C2 H2 . 0.9800 ?
    C3 H2A . 0.9700 ?
    C3 H2B . 0.9700 ?
    C4 H4A . 0.9600 ?
    C4 H4B . 0.9600 ?
    C4 H4C . 0.9600 ?
    C5 C15 . 1.503(4) ?
    C5 C6 . 1.511(5) ?
    C5 H5 . 0.9800 ?
    C6 H6A . 0.9700 ?
    C6 H6B . 0.9700 ?
    C7 C14 . 1.530(4) ?
    C7 C8 . 1.544(5) ?
    C7 H7 . 0.9800 ?
    C8 C9 . 1.490(5) ?
    C8 H8A . 0.9700 ?
    C8 H8B . 0.9700 ?
    C9 C10 . 1.360(5) ?
    C9 C12 . 1.405(5) ?
    C10 H10 . 0.9300 ?
    C11 C18 . 1.397(6) ?
    C11 C12 . 1.403(4) ?
    C12 C13 . 1.386(5) ?
    C13 C16 . 1.391(5) ?
    C13 C14 . 1.473(4) ?
    C14 C15 . 1.325(4) ?
    C15 H15 . 0.9300 ?
    C16 C17 . 1.407(5) ?
    C16 H16 . 0.9300 ?
    C17 C18 . 1.371(6) ?
    C17 H17 . 0.9300 ?
    C18 H18 . 0.9300 ?
    C19 H19A . 0.9600 ?
    C19 H19B . 0.9600 ?
    C19 H19C . 0.9600 ?
loop_
    _geom_angle_atom_site_label_1
    _geom_angle_atom_site_label_2
    _geom_angle_atom_site_label_3
    _geom_angle_site_symmetry_1
    _geom_angle_site_symmetry_3
    _geom_angle
    _geom_angle_publ_flag
    C3 O2 H2O . . 109.5 ?
    C1 N1 C2 . . 123.2(3) ?
    C1 N1 H1N . . 116.4 ?
    C2 N1 H1N . . 117.7 ?
    C6 N2 C19 . . 110.1(3) ?
    C6 N2 C7 . . 110.3(3) ?
    C19 N2 C7 . . 111.9(3) ?
    C11 N3 C10 . . 108.5(3) ?
    C11 N3 H3N . . 112.1 ?
    C10 N3 H3N . . 137.2 ?
    O1 C1 N1 . . 122.8(3) ?
    O1 C1 C5 . . 121.1(3) ?
    N1 C1 C5 . . 116.1(3) ?
    N1 C2 C4 . . 109.6(3) ?
    N1 C2 C3 . . 111.1(3) ?
    C4 C2 C3 . . 113.3(4) ?
    N1 C2 H2 . . 107.5 ?
    C4 C2 H2 . . 107.5 ?
    C3 C2 H2 . . 107.5 ?
    O2 C3 C2 . . 107.9(3) ?
    O2 C3 H2A . . 110.1 ?
    C2 C3 H2A . . 110.1 ?
    O2 C3 H2B . . 110.1 ?
    C2 C3 H2B . . 110.1 ?
    H2A C3 H2B . . 108.4 ?
    C2 C4 H4A . . 109.5 ?
    C2 C4 H4B . . 109.5 ?
    H4A C4 H4B . . 109.5 ?
    C2 C4 H4C . . 109.5 ?
    H4A C4 H4C . . 109.5 ?
    H4B C4 H4C . . 109.5 ?
    C15 C5 C6 . . 110.0(3) ?
    C15 C5 C1 . . 111.1(2) ?
    C6 C5 C1 . . 113.8(3) ?
    C15 C5 H5 . . 107.2 ?
    C6 C5 H5 . . 107.2 ?
    C1 C5 H5 . . 107.2 ?
    N2 C6 C5 . . 109.9(3) ?
    N2 C6 H6A . . 109.7 ?
    C5 C6 H6A . . 109.7 ?
    N2 C6 H6B . . 109.7 ?
    C5 C6 H6B . . 109.7 ?
    H6A C6 H6B . . 108.2 ?
    N2 C7 C14 . . 109.8(2) ?
    N2 C7 C8 . . 110.5(3) ?
    C14 C7 C8 . . 114.6(2) ?
    N2 C7 H7 . . 107.2 ?
    C14 C7 H7 . . 107.2 ?
    C8 C7 H7 . . 107.2 ?
    C9 C8 C7 . . 110.0(3) ?
    C9 C8 H8A . . 109.7 ?
    C7 C8 H8A . . 109.7 ?
    C9 C8 H8B . . 109.7 ?
    C7 C8 H8B . . 109.7 ?
    H8A C8 H8B . . 108.2 ?
    C10 C9 C12 . . 105.6(3) ?
    C10 C9 C8 . . 135.7(4) ?
    C12 C9 C8 . . 118.6(3) ?
    C9 C10 N3 . . 110.5(4) ?
    C9 C10 H10 . . 124.7 ?
    N3 C10 H10 . . 124.7 ?
    N3 C11 C18 . . 133.5(3) ?
    N3 C11 C12 . . 106.4(3) ?
    C18 C11 C12 . . 120.1(4) ?
    C13 C12 C11 . . 122.8(3) ?
    C13 C12 C9 . . 128.3(3) ?
    C11 C12 C9 . . 108.9(3) ?
    C12 C13 C16 . . 116.9(3) ?
    C12 C13 C14 . . 115.8(3) ?
    C16 C13 C14 . . 127.2(3) ?
    C15 C14 C13 . . 122.0(3) ?
    C15 C14 C7 . . 122.3(3) ?
    C13 C14 C7 . . 115.7(3) ?
    C14 C15 C5 . . 123.0(3) ?
    C14 C15 H15 . . 118.5 ?
    C5 C15 H15 . . 118.5 ?
    C13 C16 C17 . . 119.9(4) ?
    C13 C16 H16 . . 120.0 ?
    C17 C16 H16 . . 120.0 ?
    C18 C17 C16 . . 123.4(4) ?
    C18 C17 H17 . . 118.3 ?
    C16 C17 H17 . . 118.3 ?
    C17 C18 C11 . . 116.8(3) ?
    C17 C18 H18 . . 121.6 ?
    C11 C18 H18 . . 121.6 ?
    N2 C19 H19A . . 109.5 ?
    N2 C19 H19B . . 109.5 ?
    H19A C19 H19B . . 109.5 ?
    N2 C19 H19C . . 109.5 ?
    H19A C19 H19C . . 109.5 ?
    H19B C19 H19C . . 109.5 ?
loop_
    _geom_torsion_atom_site_label_1
    _geom_torsion_atom_site_label_2
    _geom_torsion_atom_site_label_3
    _geom_torsion_atom_site_label_4
    _geom_torsion_site_symmetry_1
    _geom_torsion_site_symmetry_2
    _geom_torsion_site_symmetry_3
    _geom_torsion_site_symmetry_4
    _geom_torsion
    _geom_torsion_publ_flag
    C2 N1 C1 O1 . . . . 5.7(5) ?
    C2 N1 C1 C5 . . . . -171.7(3) ?
    C1 N1 C2 C4 . . . . 142.9(4) ?
    C1 N1 C2 C3 . . . . -91.1(4) ?
    N1 C2 C3 O2 . . . . 165.5(3) ?
    C4 C2 C3 O2 . . . . -70.6(4) ?
    O1 C1 C5 C15 . . . . 96.5(4) ?
    N1 C1 C5 C15 . . . . -86.0(4) ?
    O1 C1 C5 C6 . . . . -138.6(3) ?
    N1 C1 C5 C6 . . . . 38.8(4) ?
    C19 N2 C6 C5 . . . . 166.6(3) ?
    C7 N2 C6 C5 . . . . -69.4(3) ?
    C15 C5 C6 N2 . . . . 48.3(4) ?
    C1 C5 C6 N2 . . . . -77.1(3) ?
    C6 N2 C7 C14 . . . . 50.1(3) ?
    C19 N2 C7 C14 . . . . 173.1(3) ?
    C6 N2 C7 C8 . . . . 177.6(3) ?
    C19 N2 C7 C8 . . . . -59.4(4) ?
    N2 C7 C8 C9 . . . . -171.3(2) ?
    C14 C7 C8 C9 . . . . -46.5(4) ?
    C7 C8 C9 C10 . . . . -155.5(4) ?
    C7 C8 C9 C12 . . . . 27.4(4) ?
    C12 C9 C10 N3 . . . . 0.9(4) ?
    C8 C9 C10 N3 . . . . -176.4(4) ?
    C11 N3 C10 C9 . . . . -0.5(4) ?
    C10 N3 C11 C18 . . . . 179.1(4) ?
    C10 N3 C11 C12 . . . . -0.2(4) ?
    N3 C11 C12 C13 . . . . -179.1(3) ?
    C18 C11 C12 C13 . . . . 1.5(5) ?
    N3 C11 C12 C9 . . . . 0.7(4) ?
    C18 C11 C12 C9 . . . . -178.6(3) ?
    C10 C9 C12 C13 . . . . 178.9(3) ?
    C8 C9 C12 C13 . . . . -3.3(5) ?
    C10 C9 C12 C11 . . . . -1.0(4) ?
    C8 C9 C12 C11 . . . . 176.9(3) ?
    C11 C12 C13 C16 . . . . -0.9(5) ?
    C9 C12 C13 C16 . . . . 179.3(3) ?
    C11 C12 C13 C14 . . . . 177.2(3) ?
    C9 C12 C13 C14 . . . . -2.6(5) ?
    C12 C13 C14 C15 . . . . 165.5(3) ?
    C16 C13 C14 C15 . . . . -16.6(5) ?
    C12 C13 C14 C7 . . . . -17.5(4) ?
    C16 C13 C14 C7 . . . . 160.3(3) ?
    N2 C7 C14 C15 . . . . -14.9(4) ?
    C8 C7 C14 C15 . . . . -140.1(3) ?
    N2 C7 C14 C13 . . . . 168.2(3) ?
    C8 C7 C14 C13 . . . . 43.0(4) ?
    C13 C14 C15 C5 . . . . 173.7(3) ?
    C7 C14 C15 C5 . . . . -3.1(5) ?
    C6 C5 C15 C14 . . . . -13.5(5) ?
    C1 C5 C15 C14 . . . . 113.5(4) ?
    C12 C13 C16 C17 . . . . -0.5(5) ?
    C14 C13 C16 C17 . . . . -178.3(3) ?
    C13 C16 C17 C18 . . . . 1.2(5) ?
    C16 C17 C18 C11 . . . . -0.6(6) ?
    N3 C11 C18 C17 . . . . -179.9(4) ?
    C12 C11 C18 C17 . . . . -0.7(5) ?
loop_
    _geom_hbond_atom_site_label_D
    _geom_hbond_atom_site_label_H
    _geom_hbond_atom_site_label_A
    _geom_hbond_site_symmetry_A
    _geom_hbond_distance_DH
    _geom_hbond_distance_HA
    _geom_hbond_distance_DA
    _geom_hbond_angle_DHA
    N1 H1N N2 . 0.97 2.10 2.890(4) 137.6
    O2 H2O O1 3_546 1.01 1.68 2.684(3) 172.0
    N3 H3N O2 1_565 0.95 1.97 2.918(4) 172.5
data_global
_journal_date_recd_electronic     2010-06-21
_journal_date_accepted     2010-08-02
_journal_name_full     'Acta Crystallographica, Section E'
_journal_year     2010
_journal_volume     66
_journal_issue      9
_journal_page_first     o2275
_journal_page_last     o2275
_journal_paper_category     QO
_journal_coeditor_code     SJ5027
_publ_contact_author_name     'Franziska Emmerling'
_publ_contact_author_address
;
BAM Federal Institute for Materials Research and Testing
Department Analytical Chemistry, Reference Materials
Richard-Willst\"atter-Strasse 11
D-12489 Berlin-Adlershof, Germany
;
_publ_contact_author_email     franziska.emmerling@bam.de
_publ_contact_author_fax       493081041137
_publ_contact_author_phone       493081041133
_publ_section_title
;
Ergometrinine
;
loop_
    _publ_author_name
    _publ_author_footnote
    _publ_author_address
    'Merkel, Stefan' .
;
BAM Federal Institute for Materials Research and Testing
Department Analytical Chemistry, Reference Materials
Richard-Willst\"atter-Strasse 11
D-12489 Berlin-Adlershof, Germany
;
    'K\"oppen, Robert' .
;
BAM Federal Institute for Materials Research and Testing
Department Analytical Chemistry, Reference Materials
Richard-Willst\"atter-Strasse 11
D-12489 Berlin-Adlershof, Germany
;
    'Koch, Matthias' .
;
BAM Federal Institute for Materials Research and Testing
Department Analytical Chemistry, Reference Materials
Richard-Willst\"atter-Strasse 11
D-12489 Berlin-Adlershof, Germany
;
    'Emmerling, Franziska' .
;
BAM Federal Institute for Materials Research and Testing
Department Analytical Chemistry, Reference Materials
Richard-Willst\"atter-Strasse 11
D-12489 Berlin-Adlershof, Germany
;
    'Nehls, Irene' .
;
BAM Federal Institute for Materials Research and Testing
Department Analytical Chemistry, Reference Materials
Richard-Willst\"atter-Strasse 11
D-12489 Berlin-Adlershof, Germany
;
