# Supplementary material for: Ergometrinine
Source: Acta Crystallogr Sect E Struct Rep Online. 2010 Aug 11;66(Pt 9):o2275. doi: 10.1107/S1600536810030825 (PMC3008012; doi:10.1107/S1600536810030825)
Supplement: Supplementary file 2 [file e-66-o2275-Isup2.hkl]

# 
# h,k,l, Fc-squared, Fo-squared, sigma(Fo-squared) and status flag 
# 
data_I
_shelx_title ' EMI3=fe229 in P2(1)2(1)2(1) 2.Kristall' 
_shelx_refln_list_code          4 
_shelx_F_calc_maximum      148.91 
_exptl_crystal_F_000       696.00 
_reflns_d_resolution_high  0.8204 
 
loop_ 
 _symmetry_equiv_pos_as_xyz 
 'x, y, z' 
 '-x+1/2, -y, z+1/2' 
 'x+1/2, -y+1/2, -z' 
 '-x, y+1/2, -z+1/2' 
 
_cell_length_a     7.4097 
_cell_length_b    12.7313 
_cell_length_c    18.2648 
_cell_angle_alpha  90.000 
_cell_angle_beta   90.000 
_cell_angle_gamma  90.000 
 
_shelx_F_squared_multiplier     1.000 
 
loop_ 
 _refln_index_h 
 _refln_index_k 
 _refln_index_l 
 _refln_F_squared_calc 
 _refln_F_squared_meas 
 _refln_F_squared_sigma 
 _refln_observed_status 
   2   0   0    13131.41    12235.95   1727.25 o 
   4   0   0        9.54       14.23      3.08 o 
   6   0   0      274.50      277.71     11.34 o 
   8   0   0       34.87       39.53      9.56 o 
   1   1   0     1250.29     1190.39    119.73 o 
   2   1   0      823.85      761.31     44.58 o 
   3   1   0       30.84       31.40      3.33 o 
   4   1   0      115.57      135.19     12.89 o 
   5   1   0       32.47       33.49      4.59 o 
   6   1   0       96.18      107.19      7.37 o 
   7   1   0       80.00       80.83      7.81 o 
   8   1   0        4.55       16.09     20.41 o 
   9   1   0        2.32       13.70     25.46 o 
   0   2   0     3418.08     2995.22     32.17 o 
   1   2   0      966.61      859.09     49.82 o 
   2   2   0     1857.23     1801.55    118.10 o 
   3   2   0        0.50        4.50      5.28 o 
   4   2   0      102.85      105.97      5.90 o 
   5   2   0        3.01       -1.86     13.44 o 
   6   2   0       60.79       53.56      6.42 o 
   7   2   0      294.92      257.30     12.06 o 
   8   2   0       21.10       13.47     22.66 o 
   1   3   0       50.12       43.97      3.36 o 
   2   3   0       42.14       36.01      3.45 o 
   3   3   0       15.34       17.89      3.17 o 
   4   3   0       37.94       31.96      9.95 o 
   5   3   0      114.43      110.60      7.00 o 
   6   3   0        0.01       -9.42     10.80 o 
   7   3   0        2.92        5.59      5.85 o 
   8   3   0       20.95       17.47     13.93 o 
   0   4   0      223.19      207.60      5.36 o 
   1   4   0        3.63        4.18      2.45 o 
   2   4   0      434.15      445.16      9.71 o 
   3   4   0     1191.62     1274.53     54.86 o 
   4   4   0       51.43       60.50      9.47 o 
   5   4   0      330.95      341.06     20.73 o 
   6   4   0      137.46      133.15      8.95 o 
   7   4   0        2.10        6.14      5.12 o 
   8   4   0        0.94       -8.09     27.72 o 
   1   5   0      199.03      186.39      6.03 o 
   2   5   0      239.55      264.36      7.72 o 
   3   5   0      288.27      272.94     15.33 o 
   4   5   0        0.07        3.39      5.13 o 
   5   5   0      225.21      224.39     10.06 o 
   6   5   0       15.73       15.80      4.19 o 
   7   5   0        3.59        3.64      7.43 o 
   8   5   0       32.68       58.83     16.18 o 
   0   6   0        2.83        4.05      4.27 o 
   1   6   0        5.93       10.09      4.39 o 
   2   6   0        0.00       -0.03      6.19 o 
   3   6   0      423.75      429.90     11.81 o 
   4   6   0      430.45      424.62     12.65 o 
   5   6   0      260.89      274.42     11.24 o 
   6   6   0       62.89       63.98      7.16 o 
   7   6   0        8.26       -6.48     11.17 o 
   8   6   0        2.77       -2.67     11.72 o 
   1   7   0     1100.64     1121.45     23.74 o 
   2   7   0      516.12      539.82     12.87 o 
   3   7   0       42.99       45.86      5.60 o 
   4   7   0       75.66       64.84      6.59 o 
   5   7   0        4.09      -10.61     12.50 o 
   6   7   0        0.01       10.29     12.34 o 
   7   7   0        9.09       19.46      8.96 o 
   8   7   0       10.70       22.89     23.30 o 
   0   8   0      852.09      910.64     34.31 o 
   1   8   0      292.27      300.60      9.96 o 
   2   8   0      449.27      465.77     12.64 o 
   3   8   0        6.33       11.43      4.64 o 
   4   8   0       65.08       56.31      6.26 o 
   5   8   0        0.11       -5.12     11.24 o 
   6   8   0        4.65        8.45      5.41 o 
   7   8   0       30.22       31.79      7.41 o 
   1   9   0      583.63      608.44     16.45 o 
   2   9   0        4.34        6.51      4.28 o 
   3   9   0      448.15      480.66     14.38 o 
   4   9   0      607.76      646.36     17.11 o 
   5   9   0      239.55      229.10     23.53 o 
   6   9   0        4.26       -6.97      9.10 o 
   7   9   0       13.56        8.79     29.71 o 
   0  10   0       18.43       19.66      4.71 o 
   1  10   0      184.14      193.56     13.86 o 
   2  10   0       88.08       81.78      6.99 o 
   3  10   0      355.58      369.36     13.06 o 
   4  10   0        8.11        8.37      9.07 o 
   5  10   0        0.07       -2.55      9.22 o 
   6  10   0       30.31       20.61     11.54 o 
   1  11   0     1324.40     1306.24     28.81 o 
   2  11   0       23.20       17.29      5.63 o 
   3  11   0        8.03        1.61      8.92 o 
   4  11   0       27.55       22.68      5.31 o 
   5  11   0        9.37        8.92      7.81 o 
   6  11   0        3.39        6.89      4.87 o 
   0  12   0      103.14       94.85      7.54 o 
   1  12   0        0.02        4.16      5.40 o 
   2  12   0       65.83       60.24      6.60 o 
   3  12   0        0.33        2.71      8.64 o 
   4  12   0       32.81       34.18      4.98 o 
   5  12   0       10.83       13.49      4.14 o 
   1  13   0       71.37       69.47     11.63 o 
   2  13   0       83.32       88.62      7.03 o 
   3  13   0       47.76       54.21      5.44 o 
   4  13   0        9.19        6.00      5.46 o 
   0  14   0       27.43       26.68      6.30 o 
   1  14   0       28.76       30.10      5.42 o 
   2  14   0        2.71        4.93      7.21 o 
   3  14   0        9.69       11.52      6.66 o 
   1  15   0       56.60       69.65      5.50 o 
   2  15   0       11.35        9.09      4.23 o 
   1   0   1    22174.41    19536.82   1939.05 o 
   2   0   1      125.17      216.78     19.15 o 
   3   0   1      141.98      125.63     15.28 o 
   4   0   1       50.38       49.25      5.88 o 
   5   0   1      317.00      293.22     30.47 o 
   6   0   1        1.46        1.98      6.79 o 
   7   0   1       16.91        4.12     16.82 o 
   8   0   1        0.02        9.88     10.43 o 
   9   0   1        3.58       15.86     14.85 o 
   0   1   1      711.18      657.25     10.27 o 
   1   1   1      865.23      894.25     19.88 o 
   2   1   1      838.85      795.01     54.39 o 
   3   1   1      695.93      769.21     51.02 o 
   4   1   1      135.20      154.90      6.86 o 
   5   1   1       35.37       38.28      5.42 o 
   6   1   1      326.78      322.37     12.49 o 
   7   1   1      116.37      111.78     12.39 o 
   8   1   1        3.24        7.03     22.57 o 
   9   1   1        5.75        3.77     26.47 o 
   0   2   1      294.66      317.09      5.95 o 
   1   2   1      447.47      431.81      7.58 o 
   2   2   1      367.74      330.83     14.70 o 
   3   2   1     1175.81     1295.24     63.65 o 
   4   2   1       41.66       45.14      5.15 o 
   5   2   1       21.81       25.33      4.31 o 
   6   2   1      122.48      123.81      7.97 o 
   7   2   1      111.72      108.54     16.16 o 
   8   2   1       26.33       30.84     13.79 o 
   0   3   1     4615.99     4385.59     65.23 o 
   1   3   1     3051.47     2922.15     39.25 o 
   2   3   1      741.67      704.79     10.95 o 
   3   3   1       64.15       71.64      3.28 o 
   4   3   1       68.74       64.12      5.17 o 
   5   3   1      101.09       95.69      7.07 o 
   6   3   1      297.20      289.62     27.28 o 
   7   3   1        0.01        4.19     11.11 o 
   8   3   1       14.40       -2.21     26.70 o 
   0   4   1     1205.65     1153.56     21.59 o 
   1   4   1     1707.15     1636.60     25.93 o 
   2   4   1     1046.35     1089.93     16.54 o 
   3   4   1     1221.64     1255.48     20.23 o 
   4   4   1      422.64      426.81     11.75 o 
   5   4   1       66.07       60.76      6.47 o 
   6   4   1       18.39       14.82     15.37 o 
   7   4   1       57.25       60.16      7.60 o 
   8   4   1       12.34      -30.01     30.01 o 
   0   5   1     1452.50     1451.36     21.29 o 
   1   5   1      205.14      205.48      4.50 o 
   2   5   1      267.84      286.56      7.36 o 
   3   5   1       40.99       43.78      4.63 o 
   4   5   1       35.82       35.24      5.18 o 
   5   5   1       11.43       25.24      4.06 o 
   6   5   1      120.69      107.04      8.25 o 
   7   5   1       15.88       15.06      6.59 o 
   8   5   1        0.92      -29.42     29.42 o 
   0   6   1      318.59      306.71      5.94 o 
   1   6   1      356.07      350.75      6.44 o 
   2   6   1      324.14      334.79      9.98 o 
   3   6   1      143.15      159.00      7.16 o 
   4   6   1       39.58       42.26      5.02 o 
   5   6   1       69.46       72.80      7.79 o 
   6   6   1       16.99       14.88      5.98 o 
   7   6   1       14.80       14.51      6.94 o 
   8   6   1        6.49      -31.35     31.35 o 
   0   7   1        8.32        3.28      5.96 o 
   1   7   1     1333.58     1309.70     27.85 o 
   2   7   1      408.43      412.77     11.46 o 
   3   7   1      172.99      172.78      8.17 o 
   4   7   1       17.65       13.59      4.94 o 
   5   7   1       47.41       44.64      6.67 o 
   6   7   1       41.75       34.16      6.11 o 
   7   7   1       62.08       43.27      7.98 o 
   8   7   1       24.43       68.62     15.44 o 
   0   8   1       63.30       56.51      6.48 o 
   1   8   1       90.41       82.16     10.82 o 
   2   8   1      378.53      377.37     12.96 o 
   3   8   1      144.51      154.54      8.73 o 
   4   8   1       44.47       37.96      5.77 o 
   5   8   1      170.74      163.38     18.34 o 
   6   8   1        1.18        6.20      9.42 o 
   7   8   1       27.61       34.09      8.39 o 
   0   9   1        2.24        7.90      4.30 o 
   1   9   1      290.82      295.54     22.43 o 
   2   9   1       52.06       56.44     10.53 o 
   3   9   1      108.55      102.01      7.29 o 
   4   9   1       27.27       24.94      4.98 o 
   5   9   1       84.15       74.35      9.15 o 
   6   9   1       80.39       73.52      6.89 o 
   7   9   1        4.13        2.37     13.56 o 
   0  10   1      302.46      314.73     11.45 o 
   1  10   1       20.25       24.48      5.38 o 
   2  10   1        8.98        3.23     11.63 o 
   3  10   1       38.62       33.43      5.77 o 
   4  10   1      234.34      234.13     11.78 o 
   5  10   1       94.39       95.73      9.24 o 
   6  10   1        4.10       -2.33      7.61 o 
   0  11   1       53.67       76.45      9.88 o 
   1  11   1        1.12        0.49      8.66 o 
   2  11   1      458.03      449.71     16.16 o 
   3  11   1        2.75       11.09      3.69 o 
   4  11   1      138.27      145.61      8.74 o 
   5  11   1        1.44        5.88      5.33 o 
   6  11   1        4.99        4.84      6.44 o 
   0  12   1      196.93      211.35     10.53 o 
   1  12   1       58.68       56.44      6.56 o 
   2  12   1       73.41       82.38     14.48 o 
   3  12   1        2.30        0.95     11.72 o 
   4  12   1       28.26       31.55      4.53 o 
   5  12   1       19.53       24.50      4.29 o 
   0  13   1        6.15       12.11      3.93 o 
   1  13   1       17.04        4.01      8.66 o 
   2  13   1       51.10       64.70      9.58 o 
   3  13   1       27.54       32.22      4.68 o 
   4  13   1       15.35       19.48      4.27 o 
   0  14   1        5.52        6.47      4.64 o 
   1  14   1       17.98       25.47      4.26 o 
   2  14   1       38.15       49.68      5.13 o 
   3  14   1       14.82       16.97      3.83 o 
   0  15   1        0.19       -0.20      5.71 o 
   1  15   1       12.18       21.50      3.61 o 
   2  15   1        1.33        0.59      4.18 o 
   0   0   2        6.87        8.57      1.01 o 
   1   0   2     2159.43     2128.95     78.71 o 
   2   0   2     1749.71     1652.45    118.36 o 
   3   0   2      119.60      120.53      8.74 o 
   4   0   2      604.45      710.82     69.77 o 
   5   0   2       10.72        7.95      3.72 o 
   6   0   2       70.43       66.78      7.24 o 
   7   0   2        1.22       10.22      5.00 o 
   8   0   2       15.11       24.45     10.11 o 
   0   1   2      263.21      271.83      4.80 o 
   1   1   2     1104.87     1183.89     21.47 o 
   2   1   2     1779.67     1807.75     89.17 o 
   3   1   2      962.04      960.18     53.29 o 
   4   1   2      858.24      977.32     21.28 o 
   5   1   2      136.75      140.02     15.86 o 
   6   1   2       26.24       30.01      5.19 o 
   7   1   2       15.03       24.05      5.65 o 
   8   1   2        4.13       16.18     17.14 o 
   0   2   2     3435.25     3165.09     70.47 o 
   1   2   2     3424.50     3387.68     65.47 o 
   2   2   2      339.85      381.32     13.52 o 
   3   2   2        5.17        4.42      2.48 o 
   4   2   2      361.36      425.56     11.19 o 
   5   2   2      331.28      318.22     18.41 o 
   6   2   2       86.19       76.66      7.56 o 
   7   2   2        1.58       -3.27      5.83 o 
   8   2   2        6.07       15.76     25.42 o 
   0   3   2     3288.96     3011.21     87.63 o 
   1   3   2      404.47      396.01      7.16 o 
   2   3   2       48.81       45.37      2.31 o 
   3   3   2      844.00     1006.96     43.50 o 
   4   3   2        4.65        4.88      6.32 o 
   5   3   2      193.34      207.01      9.33 o 
   6   3   2       85.84       79.64      7.50 o 
   7   3   2       17.13       21.15      5.57 o 
   8   3   2       10.53       -2.16     28.40 o 
   0   4   2      149.18      159.04      3.68 o 
   1   4   2      597.53      544.90     13.27 o 
   2   4   2      179.97      164.13      5.07 o 
   3   4   2      743.51      853.41     20.88 o 
   4   4   2      127.26      137.09      7.12 o 
   5   4   2       15.41       15.87      6.66 o 
   6   4   2       36.97       39.14     11.67 o 
   7   4   2        9.56       11.54      5.52 o 
   8   4   2        2.73        0.00     31.99 o 
   0   5   2       47.33       45.44      2.61 o 
   1   5   2       98.97       88.68      3.26 o 
   2   5   2      296.14      300.53      5.94 o 
   3   5   2      312.42      333.32     14.52 o 
   4   5   2       29.73       45.05      4.84 o 
   5   5   2        7.99        7.54      7.62 o 
   6   5   2      215.54      193.09     11.97 o 
   7   5   2       38.16       37.27      9.84 o 
   8   5   2        9.79      -33.46     33.46 o 
   0   6   2        6.41        8.31      2.63 o 
   1   6   2      730.82      757.58     11.73 o 
   2   6   2      613.56      658.43     14.14 o 
   3   6   2       57.36       71.20      7.84 o 
   4   6   2      159.95      173.76     22.93 o 
   5   6   2       82.24       68.04      6.92 o 
   6   6   2        4.34       11.90      4.26 o 
   7   6   2       96.52       94.16      9.11 o 
   8   6   2        0.59        3.17     30.98 o 
   0   7   2      234.91      236.02     12.64 o 
   1   7   2      501.94      580.89     29.30 o 
   2   7   2      254.00      261.71     12.41 o 
   3   7   2       16.60       14.76      4.04 o 
   4   7   2       23.57       19.18      4.90 o 
   5   7   2       85.90       77.16      7.68 o 
   6   7   2      171.78      147.28      9.40 o 
   7   7   2        7.82       14.83      9.20 o 
   8   7   2        0.39      -12.73     29.78 o 
   0   8   2       99.88       97.93      6.33 o 
   1   8   2       24.15       32.52      4.56 o 
   2   8   2       60.22       60.65      5.49 o 
   3   8   2       93.88      105.33     13.83 o 
   4   8   2      149.27      144.63      9.00 o 
   5   8   2       72.11       67.13      7.33 o 
   6   8   2        3.08       -0.41      9.22 o 
   7   8   2       33.05       32.65      9.12 o 
   0   9   2       73.19       62.90      6.32 o 
   1   9   2      773.78      774.50     17.35 o 
   2   9   2        0.61        6.21      4.70 o 
   3   9   2       22.09       20.83      4.70 o 
   4   9   2       45.48       51.83      6.25 o 
   5   9   2       15.68       23.87     11.54 o 
   6   9   2        6.49        6.90      8.30 o 
   7   9   2        2.84       -4.93     14.02 o 
   0  10   2        8.06        5.40      4.84 o 
   1  10   2       45.15       44.35      5.98 o 
   2  10   2       28.09       37.61      4.89 o 
   3  10   2        2.31        5.99      3.55 o 
   4  10   2      129.94      132.97      9.03 o 
   5  10   2      181.65      164.91     10.66 o 
   6  10   2        2.12        1.71      6.80 o 
   0  11   2       13.90       12.45      5.20 o 
   1  11   2      493.06      518.95     15.29 o 
   2  11   2       12.55       12.17      6.44 o 
   3  11   2       23.39       27.64      5.21 o 
   4  11   2        7.69        8.71      8.34 o 
   5  11   2       56.82       51.00      6.17 o 
   6  11   2        7.79       -2.63      7.47 o 
   0  12   2       78.24       78.10      7.21 o 
   1  12   2      110.39      106.06      8.24 o 
   2  12   2       80.75       81.65      9.40 o 
   3  12   2       68.21       77.76      6.94 o 
   4  12   2       27.56       20.61      5.03 o 
   5  12   2        7.54       13.28      8.02 o 
   0  13   2       77.94       64.65     12.02 o 
   1  13   2       60.96       62.48      8.02 o 
   2  13   2       80.71       78.45      6.79 o 
   3  13   2       18.17       20.13      4.44 o 
   4  13   2        8.22        0.95      7.03 o 
   0  14   2       32.15       40.43      4.74 o 
   1  14   2       11.18       14.67      4.47 o 
   2  14   2       12.52       15.12      6.64 o 
   3  14   2       29.20       34.98      8.85 o 
   0  15   2        0.16        0.00      6.28 o 
   1  15   2        2.41        0.70      5.22 o 
   2  15   2       12.99       17.35      3.86 o 
   1   0   3     1483.88     1483.50     39.35 o 
   2   0   3     2292.46     2340.17    101.43 o 
   3   0   3      161.51      139.68     11.17 o 
   4   0   3     1227.15     1199.70     60.37 o 
   5   0   3       35.04       30.54     10.71 o 
   6   0   3      136.22      145.07      8.53 o 
   7   0   3      371.92      355.42     13.44 o 
   8   0   3       24.26       30.24     10.20 o 
   0   1   3       81.05       83.34      2.08 o 
   1   1   3     9673.45     9303.74    164.29 o 
   2   1   3      146.77      149.03      6.06 o 
   3   1   3     1693.56     1722.98     70.48 o 
   4   1   3       80.80       84.81      5.58 o 
   5   1   3       44.34       45.30      5.14 o 
   6   1   3        0.74       -6.97      9.20 o 
   7   1   3        8.41        8.50     11.05 o 
   8   1   3        6.65      -26.52     26.52 o 
   0   2   3    19578.15    17852.17    266.32 o 
   1   2   3     4795.67     4540.01     66.89 o 
   2   2   3      930.29      930.62     33.55 o 
   3   2   3      218.66      234.64      9.88 o 
   4   2   3       69.55       59.26      5.11 o 
   5   2   3       85.79       88.58      6.43 o 
   6   2   3      208.22      214.46     24.57 o 
   7   2   3        9.73       10.87      5.59 o 
   8   2   3       11.70       25.05     27.99 o 
   0   3   3     3363.43     3201.79     56.72 o 
   1   3   3     1092.64      964.42     25.23 o 
   2   3   3      263.41      284.12      4.77 o 
   3   3   3       64.37       73.65      3.39 o 
   4   3   3      368.85      418.06     11.13 o 
   5   3   3       40.34       42.93     11.54 o 
   6   3   3      455.21      458.81     14.46 o 
   7   3   3       44.77       38.37      7.19 o 
   8   3   3        1.29        1.98     31.39 o 
   0   4   3        2.52        3.97      1.86 o 
   1   4   3      309.21      258.91      5.71 o 
   2   4   3      321.23      334.71      8.01 o 
   3   4   3      302.77      329.02      6.74 o 
   4   4   3       75.86       69.64      6.66 o 
   5   4   3       75.98       77.83     10.48 o 
   6   4   3        4.40        2.11      5.07 o 
   7   4   3        2.16       -0.40     13.77 o 
   8   4   3        5.66       12.96     15.81 o 
   0   5   3      793.98      785.63     18.92 o 
   1   5   3     1439.09     1390.05     22.10 o 
   2   5   3       25.43       26.17      3.04 o 
   3   5   3        9.92       10.26      6.34 o 
   4   5   3        2.50       -5.39      7.37 o 
   5   5   3       69.95       79.64      6.90 o 
   6   5   3        6.65        4.58      7.74 o 
   7   5   3       16.80       16.99      8.98 o 
   8   5   3       13.42       22.57     16.91 o 
   0   6   3     2301.61     2373.09     41.89 o 
   1   6   3      355.28      363.79      6.60 o 
   2   6   3      299.99      334.66      9.49 o 
   3   6   3       28.48       29.56      4.28 o 
   4   6   3       91.52       89.40      6.54 o 
   5   6   3       33.58       33.87     11.54 o 
   6   6   3       35.76       30.68      6.04 o 
   7   6   3        7.19      -11.00     11.00 o 
   8   6   3        1.69       10.25     16.18 o 
   0   7   3     1012.98     1134.88     49.55 o 
   1   7   3      322.22      304.90      9.23 o 
   2   7   3        0.04        5.33      3.55 o 
   3   7   3       52.95       50.29      5.04 o 
   4   7   3       72.49       72.44      8.23 o 
   5   7   3      134.32      132.14      8.65 o 
   6   7   3       79.22       72.47     12.66 o 
   7   7   3       25.09       14.75     15.26 o 
   0   8   3       86.59       91.03      5.73 o 
   1   8   3       50.17       54.62     16.18 o 
   2   8   3       32.93       39.75      5.70 o 
   3   8   3       50.97       55.76      9.01 o 
   4   8   3       24.50       19.32      5.57 o 
   5   8   3      179.28      173.52      9.91 o 
   6   8   3       58.95       57.81      7.09 o 
   7   8   3        2.65      -10.63     18.27 o 
   0   9   3      621.49      636.64     15.67 o 
   1   9   3       39.44       39.69      4.81 o 
   2   9   3      875.88      882.88     22.93 o 
   3   9   3      142.74      130.28      7.95 o 
   4   9   3       14.06       10.05      7.86 o 
   5   9   3       37.86       33.31     15.99 o 
   6   9   3       13.41        4.68     14.85 o 
   7   9   3       10.30        3.35     14.43 o 
   0  10   3        6.16       -1.13      8.59 o 
   1  10   3       79.70       82.55      7.13 o 
   2  10   3      141.62      130.18      8.56 o 
   3  10   3       36.52       30.31      6.64 o 
   4  10   3       34.63       35.13     14.04 o 
   5  10   3        0.22       -7.85      7.85 o 
   6  10   3       22.87       26.85      5.31 o 
   0  11   3      129.33      109.77     11.26 o 
   1  11   3       39.57       40.08      5.74 o 
   2  11   3      153.38      161.44      9.58 o 
   3  11   3      107.62      123.97      8.35 o 
   4  11   3       45.86       46.51      5.90 o 
   5  11   3       33.38       47.85      5.28 o 
   6  11   3       14.90       18.33      4.31 o 
   0  12   3        0.55        1.58      7.63 o 
   1  12   3        5.67        1.49      7.53 o 
   2  12   3       89.40       87.45     12.46 o 
   3  12   3       75.65       66.08      6.96 o 
   4  12   3       22.21       22.77      4.42 o 
   5  12   3       10.60        9.42      4.29 o 
   0  13   3       42.61       45.22     19.56 o 
   1  13   3      134.75      138.89      8.74 o 
   2  13   3       10.97       13.82      3.94 o 
   3  13   3        5.90        5.47      6.02 o 
   4  13   3       11.27       16.79      3.88 o 
   0  14   3        3.64        9.44      4.94 o 
   1  14   3       35.99       40.22      4.80 o 
   2  14   3       10.79        8.24      3.93 o 
   3  14   3        3.80        6.67      3.94 o 
   0  15   3       11.96       17.21      6.25 o 
   1  15   3       16.37       22.67      3.18 o 
   0   0   4     3712.54     3525.28     67.67 o 
   1   0   4      371.84      367.86     10.32 o 
   2   0   4       15.49       14.00      1.99 o 
   3   0   4       47.21       42.93      5.92 o 
   4   0   4       61.12       57.60      6.62 o 
   5   0   4        0.01       -3.37      7.63 o 
   6   0   4       21.53        0.20     11.65 o 
   7   0   4       61.85       58.45     13.42 o 
   8   0   4       49.92       16.22     12.64 o 
   0   1   4    12806.72    11834.93    124.44 o 
   1   1   4     5240.35     5114.14     67.77 o 
   2   1   4      182.01      184.31      6.60 o 
   3   1   4      204.07      214.10     13.46 o 
   4   1   4      554.17      620.12     18.82 o 
   5   1   4       40.14       38.94      5.08 o 
   6   1   4       75.03       79.99      9.93 o 
   7   1   4      113.79      121.69     13.01 o 
   8   1   4       23.38       51.98     17.10 o 
   0   2   4     9526.65     8876.87    104.96 o 
   1   2   4     6079.25     5771.60     50.50 o 
   2   2   4      519.38      559.39     11.56 o 
   3   2   4      461.16      480.13     14.71 o 
   4   2   4       96.35      105.15      6.18 o 
   5   2   4       62.67       67.71     10.07 o 
   6   2   4       39.45       54.75      6.08 o 
   7   2   4       66.75       77.23      8.15 o 
   8   2   4        4.54      -33.78     33.78 o 
   0   3   4     1389.60     1308.03     17.83 o 
   1   3   4      938.32      855.12     18.44 o 
   2   3   4      569.58      598.63     16.07 o 
   3   3   4        0.06       -0.57      2.76 o 
   4   3   4      316.99      330.30      9.96 o 
   5   3   4      251.57      247.38     10.11 o 
   6   3   4      178.89      182.74      9.65 o 
   7   3   4        1.55       -2.70     11.02 o 
   8   3   4       32.03       24.87     31.85 o 
   0   4   4      958.81      930.73     28.29 o 
   1   4   4      425.09      397.41      6.17 o 
   2   4   4      572.10      576.17     13.33 o 
   3   4   4      912.82      928.22     33.41 o 
   4   4   4       19.77       29.15      9.47 o 
   5   4   4      205.17      210.06      9.54 o 
   6   4   4       43.12       22.82      7.13 o 
   7   4   4       40.80       54.39      7.38 o 
   8   4   4        5.79       10.66     33.69 o 
   0   5   4      184.98      220.46      4.72 o 
   1   5   4      632.31      639.13     17.22 o 
   2   5   4      576.78      623.90      9.92 o 
   3   5   4       85.69       79.66      5.54 o 
   4   5   4      325.47      336.56     11.05 o 
   5   5   4      225.09      221.83     18.18 o 
   6   5   4       13.86       12.35      8.43 o 
   7   5   4       22.11        9.51     25.19 o 
   8   5   4        5.77      -14.34     30.84 o 
   0   6   4       58.05       60.96      5.47 o 
   1   6   4      160.23      170.29      5.47 o 
   2   6   4      118.34      128.49      6.04 o 
   3   6   4      127.85      139.75      7.08 o 
   4   6   4       93.50       88.33      7.58 o 
   5   6   4      127.77      119.84      8.01 o 
   6   6   4       57.50       62.74      7.93 o 
   7   6   4       10.99       17.60      6.72 o 
   8   6   4       11.02       36.22     16.55 o 
   0   7   4        0.01       -0.24      6.07 o 
   1   7   4      221.44      207.24      7.80 o 
   2   7   4      408.44      398.42     13.47 o 
   3   7   4      118.32      137.57      7.38 o 
   4   7   4       29.72       27.33      9.05 o 
   5   7   4      129.24      140.84     25.23 o 
   6   7   4       50.85       53.68      7.06 o 
   7   7   4        6.57       -5.98     15.59 o 
   0   8   4      156.71      160.39      7.49 o 
   1   8   4       66.50       73.05      5.39 o 
   2   8   4       76.96       83.76      9.61 o 
   3   8   4      109.75      100.94     11.21 o 
   4   8   4      347.72      329.46     13.58 o 
   5   8   4      148.47      131.63      8.74 o 
   6   8   4        6.29       -3.22      8.33 o 
   7   8   4        2.34      -14.97     15.88 o 
   0   9   4        5.02        9.87      4.04 o 
   1   9   4      203.91      193.81     12.39 o 
   2   9   4       73.09       63.64      5.94 o 
   3   9   4      153.14      131.15      8.03 o 
   4   9   4       46.80       55.48      6.83 o 
   5   9   4       29.97       28.10      4.84 o 
   6   9   4        4.72        4.24      6.18 o 
   7   9   4        4.64       10.85      9.65 o 
   0  10   4       38.35       32.41      4.97 o 
   1  10   4       68.87       76.52     10.11 o 
   2  10   4       49.88       43.92      7.15 o 
   3  10   4      253.17      237.18     11.13 o 
   4  10   4       83.85       70.64      7.59 o 
   5  10   4       63.11       54.60      6.18 o 
   6  10   4        4.36        3.44      5.26 o 
   0  11   4       20.88       20.14      5.45 o 
   1  11   4      104.07       86.67      7.69 o 
   2  11   4       43.30       38.46      5.54 o 
   3  11   4       50.31       46.84      5.98 o 
   4  11   4       62.06       70.84      6.33 o 
   5  11   4        4.70        4.77      7.70 o 
   6  11   4       15.37       17.70      4.45 o 
   0  12   4       77.08       67.79      6.82 o 
   1  12   4       47.11       37.10      6.36 o 
   2  12   4       20.09       -0.68     15.28 o 
   3  12   4        8.78       16.78      4.07 o 
   4  12   4       14.08        5.95      8.87 o 
   5  12   4       15.68       20.96      3.81 o 
   0  13   4        0.11       -5.62      7.69 o 
   1  13   4        7.03        8.09      3.75 o 
   2  13   4       27.12       22.65      7.33 o 
   3  13   4        1.75        6.17      2.92 o 
   4  13   4       14.37       13.97      3.87 o 
   0  14   4       68.50       68.30      5.25 o 
   1  14   4        6.62        7.33      3.43 o 
   2  14   4       17.19       27.91      9.79 o 
   3  14   4       18.39       17.47      3.70 o 
   0  15   4       25.25       23.24      3.81 o 
   1  15   4        2.00        0.46      3.54 o 
   1   0   5      113.63      107.29      3.81 o 
   2   0   5      233.91      243.99      7.54 o 
   3   0   5        8.73        5.00      3.48 o 
   4   0   5       67.23       71.29     11.67 o 
   5   0   5      109.36      114.62      7.74 o 
   6   0   5        0.61        2.61      5.46 o 
   7   0   5        0.96      -10.79     10.79 o 
   8   0   5        0.52      -33.09     33.09 o 
   0   1   5     1820.38     1760.49     34.15 o 
   1   1   5     1514.67     1552.79     21.49 o 
   2   1   5      326.40      322.81      5.96 o 
   3   1   5     2998.31     3263.75     74.78 o 
   4   1   5      284.80      279.02     11.54 o 
   5   1   5      158.78      154.05      8.35 o 
   6   1   5       55.20       54.93      6.26 o 
   7   1   5       52.92       72.05     18.48 o 
   8   1   5       14.95       22.80     17.83 o 
   0   2   5       87.21       83.56      2.67 o 
   1   2   5     4121.89     4069.81     55.34 o 
   2   2   5      163.97      159.68      4.90 o 
   3   2   5      571.39      630.37     18.76 o 
   4   2   5      212.79      237.05     23.81 o 
   5   2   5       27.38       26.97      4.64 o 
   6   2   5       17.98       25.52      5.81 o 
   7   2   5        6.25       -1.42     18.13 o 
   8   2   5       11.64       15.54     32.04 o 
   0   3   5        2.61       -1.55      2.49 o 
   1   3   5     1831.42     1778.14     39.11 o 
   2   3   5      514.69      479.21      7.62 o 
   3   3   5      906.49      921.21     14.55 o 
   4   3   5       51.21       61.46      8.80 o 
   5   3   5      324.15      315.66     11.42 o 
   6   3   5      280.65      295.20     11.97 o 
   7   3   5       13.42       16.25     11.44 o 
   8   3   5        9.33       -1.84     32.54 o 
   0   4   5       20.12       21.22      2.30 o 
   1   4   5     1650.40     1557.21     31.70 o 
   2   4   5      674.69      677.57     14.57 o 
   3   4   5      108.69       87.96      5.95 o 
   4   4   5      382.72      410.79     11.76 o 
   5   4   5       86.55       83.49      6.64 o 
   6   4   5       17.67        2.71     11.76 o 
   7   4   5       68.84       36.17     15.99 o 
   8   4   5       15.35       17.01     30.84 o 
   0   5   5      223.44      213.19      4.91 o 
   1   5   5     1149.23     1181.71     19.79 o 
   2   5   5      182.67      181.77      7.16 o 
   3   5   5      340.40      352.54     10.45 o 
   4   5   5       29.89       30.47      4.92 o 
   5   5   5      115.65      102.60      7.75 o 
   6   5   5      119.29      111.39     11.70 o 
   7   5   5        0.69      -10.16     15.21 o 
   8   5   5       14.04       20.68     17.37 o 
   0   6   5      425.01      416.59      7.35 o 
   1   6   5      265.79      301.38      8.84 o 
   2   6   5       36.64       34.31      4.24 o 
   3   6   5       33.97       34.34      4.88 o 
   4   6   5       10.33       10.92      4.86 o 
   5   6   5        9.08       15.51      5.50 o 
   6   6   5       57.08       52.79      7.26 o 
   7   6   5       24.33       21.50     13.93 o 
   8   6   5       12.89       21.19     17.19 o 
   0   7   5       48.23       52.35      4.50 o 
   1   7   5      104.03      114.59      7.38 o 
   2   7   5      408.75      427.97     11.96 o 
   3   7   5       71.81       78.18      6.36 o 
   4   7   5      252.41      250.75     10.51 o 
   5   7   5        4.45        7.91     10.35 o 
   6   7   5        4.21       10.37      4.21 o 
   7   7   5       11.01       19.26     11.17 o 
   0   8   5      101.54       98.38      7.70 o 
   1   8   5      120.08      126.04      6.99 o 
   2   8   5      200.24      178.36      8.37 o 
   3   8   5       41.62       43.93      6.46 o 
   4   8   5      306.62      305.94     11.91 o 
   5   8   5      204.36      198.35     13.19 o 
   6   8   5        3.68        8.57      5.79 o 
   7   8   5       12.15       11.81     11.03 o 
   0   9   5       27.55       21.50      5.81 o 
   1   9   5      126.60      109.76      6.89 o 
   2   9   5       73.77       74.18     18.84 o 
   3   9   5      123.41      126.77     12.23 o 
   4   9   5       59.44       45.85      9.67 o 
   5   9   5       17.35        7.04      6.27 o 
   6   9   5        1.04        1.75     12.78 o 
   7   9   5        7.55        8.13     10.91 o 
   0  10   5        3.09        6.25      5.90 o 
   1  10   5        0.34        0.18      7.07 o 
   2  10   5      734.58      723.99     17.63 o 
   3  10   5      128.91      124.35      8.61 o 
   4  10   5      137.41      132.72     32.29 o 
   5  10   5       28.98       28.86      4.85 o 
   6  10   5        1.45        5.93      6.76 o 
   0  11   5        2.85       -9.06      9.63 o 
   1  11   5      188.49      201.92     21.79 o 
   2  11   5        2.11        0.88      3.71 o 
   3  11   5       26.40       27.86      5.42 o 
   4  11   5       29.54       27.99      4.91 o 
   5  11   5       27.72       26.11      4.69 o 
   6  11   5        8.38        4.40      4.73 o 
   0  12   5      119.01      128.28      8.13 o 
   1  12   5       74.64       74.13      8.96 o 
   2  12   5       42.91       32.99      5.71 o 
   3  12   5       47.65       41.92      6.62 o 
   4  12   5       15.25       15.66      5.52 o 
   5  12   5       65.31       73.55      5.09 o 
   0  13   5      206.87      218.83     21.42 o 
   1  13   5       13.21       10.28      9.04 o 
   2  13   5        2.59        1.29      6.46 o 
   3  13   5        7.28       19.10      9.33 o 
   4  13   5       12.67       18.87      3.65 o 
   0  14   5       38.54       44.31      5.61 o 
   1  14   5       13.73       11.95      8.71 o 
   2  14   5       11.13       10.46      3.79 o 
   3  14   5        3.95       -1.33      5.45 o 
   0  15   5        0.18       -0.67      5.70 o 
   1  15   5        4.77        7.21      2.39 o 
   0   0   6     2254.17     2142.74     49.07 o 
   1   0   6        2.07        2.18      2.08 o 
   2   0   6     1036.39     1141.48     36.96 o 
   3   0   6      244.31      275.67     11.33 o 
   4   0   6       25.53       28.08      6.43 o 
   5   0   6        5.02        5.64      7.17 o 
   6   0   6        0.59       -3.63      9.41 o 
   7   0   6       11.71        9.44     10.87 o 
   8   0   6        0.53       23.67     15.49 o 
   0   1   6     2708.33     2668.40     40.20 o 
   1   1   6      412.49      384.46      7.00 o 
   2   1   6      135.64      143.28      5.73 o 
   3   1   6      305.97      361.16     11.98 o 
   4   1   6      340.39      337.89     13.03 o 
   5   1   6      254.20      269.63     13.24 o 
   6   1   6      120.72      109.64      8.34 o 
   7   1   6        1.98        0.25     10.46 o 
   8   1   6        8.88       13.33     34.98 o 
   0   2   6     1334.76     1189.87     18.07 o 
   1   2   6       59.73       58.10      2.54 o 
   2   2   6     1084.97     1196.96     26.79 o 
   3   2   6       84.69       92.59      3.80 o 
   4   2   6      256.37      269.57      9.59 o 
   5   2   6       23.53        8.58      9.78 o 
   6   2   6       27.54       20.07      5.78 o 
   7   2   6        0.41       14.62     12.64 o 
   8   2   6        1.44      -11.12     32.77 o 
   0   3   6       76.54       70.34      3.18 o 
   1   3   6     1515.66     1496.94     22.29 o 
   2   3   6      698.88      721.78     13.05 o 
   3   3   6      175.29      213.39      7.70 o 
   4   3   6       14.62        9.16      4.42 o 
   5   3   6      138.69      120.17     15.28 o 
   6   3   6       26.61       25.88      5.82 o 
   7   3   6       44.65       42.88     15.03 o 
   8   3   6        5.30        3.49     33.37 o 
   0   4   6     1679.49     1740.69     25.39 o 
   1   4   6      886.22      882.26     14.21 o 
   2   4   6       86.62       89.21      3.72 o 
   3   4   6       21.76       29.50      4.10 o 
   4   4   6      287.52      280.81     15.01 o 
   5   4   6      103.80       98.00      7.72 o 
   6   4   6      124.00      131.43      9.04 o 
   7   4   6        0.71        3.19      9.10 o 
   8   4   6        3.25       16.18     32.82 o 
   0   5   6      596.94      652.73     10.33 o 
   1   5   6       95.72       93.25      4.21 o 
   2   5   6       56.43       70.36     10.89 o 
   3   5   6      176.74      180.88      8.11 o 
   4   5   6       96.00      100.36      6.81 o 
   5   5   6        7.98       -8.09      9.06 o 
   6   5   6      106.10      110.33      9.11 o 
   7   5   6        0.93        4.83      6.18 o 
   8   5   6        1.09      -30.38     30.38 o 
   0   6   6      284.36      324.25      9.34 o 
   1   6   6       80.26       81.50      5.34 o 
   2   6   6      108.59      105.86      6.19 o 
   3   6   6      102.30      104.43      7.79 o 
   4   6   6        7.87        2.53      8.92 o 
   5   6   6       15.37       22.55      7.61 o 
   6   6   6       20.63       11.96      6.01 o 
   7   6   6       11.44       15.62     13.33 o 
   0   7   6       43.99       45.53      4.53 o 
   1   7   6       51.63       54.24      6.34 o 
   2   7   6      325.84      356.52     11.02 o 
   3   7   6       54.72       53.32      5.65 o 
   4   7   6       49.17       60.00      6.21 o 
   5   7   6        3.73       12.30      5.02 o 
   6   7   6        7.22       -1.51     10.18 o 
   7   7   6        1.58        3.43     16.87 o 
   0   8   6        6.49        4.20      5.57 o 
   1   8   6      215.60      196.31      8.69 o 
   2   8   6      132.25      129.30      7.75 o 
   3   8   6       22.04       25.12      5.34 o 
   4   8   6      201.63      202.91     18.82 o 
   5   8   6       65.95       57.35      6.56 o 
   6   8   6        3.72        3.41      9.55 o 
   7   8   6       23.40       24.62     10.17 o 
   0   9   6       25.63       16.29      7.91 o 
   1   9   6       72.92       65.21      6.66 o 
   2   9   6      137.14      133.30     11.93 o 
   3   9   6       67.83       73.92      7.86 o 
   4   9   6       35.54       31.45      5.12 o 
   5   9   6        0.87       -3.19      7.77 o 
   6   9   6       16.29       17.69     11.24 o 
   0  10   6       21.11       19.84     10.00 o 
   1  10   6      280.26      265.83     19.03 o 
   2  10   6       63.85       59.69      6.64 o 
   3  10   6        2.42        5.56      5.71 o 
   4  10   6        5.00        9.76     10.96 o 
   5  10   6        2.51        8.50      5.77 o 
   6  10   6        1.77      -10.53     10.53 o 
   0  11   6       42.53       42.33      6.86 o 
   1  11   6       68.95       57.86      6.63 o 
   2  11   6       56.26       48.66      6.10 o 
   3  11   6       53.81       50.57     11.08 o 
   4  11   6       18.73       22.75      7.42 o 
   5  11   6        0.45        5.44      4.34 o 
   0  12   6        5.93        2.20      9.77 o 
   1  12   6       64.65       67.28      6.78 o 
   2  12   6       81.70       80.06     16.06 o 
   3  12   6       38.96       45.97     16.43 o 
   4  12   6       13.37        7.64      7.59 o 
   5  12   6       21.59       24.01      3.96 o 
   0  13   6        0.04       -4.87      5.19 o 
   1  13   6       32.89       41.25      9.01 o 
   2  13   6       42.81       48.29      5.70 o 
   3  13   6        1.39        5.38      5.42 o 
   4  13   6        3.24        1.04      5.62 o 
   0  14   6        0.28        2.55      4.30 o 
   1  14   6       45.79       49.70      4.83 o 
   2  14   6        0.19       -6.36      6.36 o 
   3  14   6        3.51       -5.59      5.95 o 
   1   0   7       33.64       38.31      2.54 o 
   2   0   7     2705.29     2733.02     47.39 o 
   3   0   7      116.71      113.06      6.39 o 
   4   0   7        0.13       -1.77     11.47 o 
   5   0   7        3.16       11.61      5.98 o 
   6   0   7       36.85       39.90     13.88 o 
   7   0   7        8.85      -10.48     21.60 o 
   8   0   7        0.25      -11.17     27.39 o 
   0   1   7     4044.05     4040.59     78.17 o 
   1   1   7     1370.67     1328.90     27.59 o 
   2   1   7      180.43      178.26      4.63 o 
   3   1   7      385.53      406.10     10.69 o 
   4   1   7      233.86      227.66      9.11 o 
   5   1   7        0.97       -3.65      5.80 o 
   6   1   7       47.32       47.78      8.02 o 
   7   1   7       37.80       75.10     14.34 o 
   8   1   7       10.34       14.75     32.04 o 
   0   2   7        7.85       13.17      2.06 o 
   1   2   7      673.44      677.28     24.86 o 
   2   2   7      336.75      385.58      6.72 o 
   3   2   7      798.70      795.50     21.79 o 
   4   2   7       27.24       35.85      4.55 o 
   5   2   7       45.38       39.12     23.35 o 
   6   2   7        3.03       -5.67     11.63 o 
   7   2   7       22.05       12.92     26.70 o 
   8   2   7        2.62      -10.71     31.90 o 
   0   3   7      524.01      494.94     10.67 o 
   1   3   7      670.30      656.79     11.91 o 
   2   3   7      608.68      578.75     13.02 o 
   3   3   7       85.41       91.54      5.90 o 
   4   3   7       25.63       28.52      4.35 o 
   5   3   7       54.64       39.53      5.99 o 
   6   3   7       74.98       64.63      7.68 o 
   7   3   7        8.35      -30.15     30.15 o 
   8   3   7        3.51        0.00     18.71 o 
   0   4   7     2889.21     3013.51     85.28 o 
   1   4   7      733.72      754.88     19.29 o 
   2   4   7      221.28      211.13      7.94 o 
   3   4   7       42.75       43.95      4.66 o 
   4   4   7        8.40       15.61      4.87 o 
   5   4   7      256.10      272.57     22.34 o 
   6   4   7       49.83       33.72     14.36 o 
   7   4   7       52.59       70.97     15.31 o 
   8   4   7        0.80        4.60     31.44 o 
   0   5   7       67.00       49.95      4.41 o 
   1   5   7      356.75      357.92     12.73 o 
   2   5   7      143.76      145.59     10.32 o 
   3   5   7       49.19       59.64      5.40 o 
   4   5   7       82.86       75.16      6.68 o 
   5   5   7      258.08      234.16     11.01 o 
   6   5   7       13.19       21.10      5.77 o 
   7   5   7        2.00      -11.31     26.66 o 
   8   5   7        0.67       -5.29     31.07 o 
   0   6   7        1.23       -3.65      5.74 o 
   1   6   7       10.63        8.46      3.70 o 
   2   6   7      163.74      162.65      9.51 o 
   3   6   7       47.09       41.57      7.47 o 
   4   6   7      191.15      188.79      9.77 o 
   5   6   7       54.99       42.97      6.42 o 
   6   6   7       65.02       58.37     12.82 o 
   7   6   7       12.60      -12.04     12.04 o 
   0   7   7       16.80       19.62      4.67 o 
   1   7   7       67.79       58.51      5.66 o 
   2   7   7      524.20      487.50     13.65 o 
   3   7   7       86.78       93.66      7.43 o 
   4   7   7       42.97       52.13     14.43 o 
   5   7   7       74.78       72.23     10.13 o 
   6   7   7       16.06       15.07     10.02 o 
   7   7   7       20.98       10.13     17.83 o 
   0   8   7        2.21        1.22     10.82 o 
   1   8   7      147.19      136.53     24.75 o 
   2   8   7      331.71      331.20     11.94 o 
   3   8   7      311.86      314.98     17.93 o 
   4   8   7       23.16       25.87      5.93 o 
   5   8   7        4.15       10.95      6.09 o 
   6   8   7       17.18       13.38     10.46 o 
   7   8   7        1.37        2.90     15.37 o 
   0   9   7        4.43        5.13      5.27 o 
   1   9   7      126.88      107.59      7.83 o 
   2   9   7      175.46      155.80      8.79 o 
   3   9   7       43.41       41.60      5.80 o 
   4   9   7        3.30        5.51      8.80 o 
   5   9   7       46.95       43.42      6.04 o 
   6   9   7        1.62        0.89      8.19 o 
   0  10   7      202.89      192.33      9.95 o 
   1  10   7       34.04       35.28      5.35 o 
   2  10   7       38.15       25.93      8.62 o 
   3  10   7       58.23       59.43      6.22 o 
   4  10   7       22.13       31.53      7.79 o 
   5  10   7        4.12        7.63      4.48 o 
   6  10   7        9.58       15.71      5.27 o 
   0  11   7        2.57       11.13      5.27 o 
   1  11   7       11.86        7.95      4.46 o 
   2  11   7        2.75       13.14      4.43 o 
   3  11   7        7.34        6.77      6.18 o 
   4  11   7        6.01        1.80      5.27 o 
   5  11   7        5.35        1.43      6.13 o 
   0  12   7       13.09        9.28      5.93 o 
   1  12   7       38.55       23.29      5.39 o 
   2  12   7       80.69       67.59      6.52 o 
   3  12   7        4.55        0.86      8.59 o 
   4  12   7       12.75        9.15      5.77 o 
   0  13   7       13.32       13.80      4.55 o 
   1  13   7        1.52        3.21     13.44 o 
   2  13   7       19.17       19.02      4.63 o 
   3  13   7       50.14       55.67      5.34 o 
   4  13   7        1.78        1.08      3.59 o 
   0  14   7       15.97       25.31      4.24 o 
   1  14   7        8.56       10.05      4.56 o 
   2  14   7        3.39        6.81      3.01 o 
   0   0   8     2330.79     2342.76     48.33 o 
   1   0   8       25.26       25.49      2.40 o 
   2   0   8       71.69       72.05      3.51 o 
   3   0   8      507.72      521.62     12.53 o 
   4   0   8       54.75       52.90      5.75 o 
   5   0   8        7.48        8.31      5.12 o 
   6   0   8       31.68       25.39      6.46 o 
   7   0   8        0.02      -12.55     18.61 o 
   8   0   8        9.24       23.76     29.23 o 
   0   1   8      636.26      607.52     14.95 o 
   1   1   8      532.22      525.79     10.87 o 
   2   1   8      598.65      644.66     10.37 o 
   3   1   8      201.96      219.66      8.38 o 
   4   1   8       98.67       85.97      6.78 o 
   5   1   8       70.26       77.49      8.92 o 
   6   1   8       28.13       30.61      5.73 o 
   7   1   8       98.22       71.88     15.90 o 
   8   1   8       38.25       36.91     18.66 o 
   0   2   8      494.43      505.24      8.23 o 
   1   2   8      770.81      737.50     25.63 o 
   2   2   8      732.09      753.79     18.79 o 
   3   2   8        7.90        9.73      3.39 o 
   4   2   8       19.19       20.60      4.93 o 
   5   2   8       32.94       29.51     10.66 o 
   6   2   8        0.74       -1.58      7.22 o 
   7   2   8        9.77       -4.87     23.67 o 
   8   2   8       13.76       32.04     32.68 o 
   0   3   8      946.94      928.31     28.42 o 
   1   3   8     3104.39     3131.20     37.65 o 
   2   3   8      362.18      417.91     10.67 o 
   3   3   8      268.72      287.85     20.66 o 
   4   3   8       93.00       92.44      6.60 o 
   5   3   8       51.37       50.40      6.56 o 
   6   3   8       61.80       55.50     10.34 o 
   7   3   8       26.31       -1.86     13.07 o 
   8   3   8       30.74       25.37     31.21 o 
   0   4   8      812.13      791.14     15.72 o 
   1   4   8     1199.93     1238.46     52.42 o 
   2   4   8     1034.68     1022.01     57.27 o 
   3   4   8      184.00      197.30     10.00 o 
   4   4   8      124.96      123.21      7.70 o 
   5   4   8        1.63        2.71      6.48 o 
   6   4   8        0.16        6.10      5.57 o 
   7   4   8       10.77        1.33     14.98 o 
   8   4   8        9.57        3.95     31.67 o 
   0   5   8        0.09       -3.04      4.77 o 
   1   5   8      444.15      463.77     11.75 o 
   2   5   8       19.68       27.56      3.98 o 
   3   5   8       45.82       48.79      5.29 o 
   4   5   8      146.85      151.72      8.43 o 
   5   5   8      367.84      344.43     13.71 o 
   6   5   8       10.54       10.42      6.69 o 
   7   5   8       22.20       28.54     14.25 o 
   0   6   8      103.91       80.52     13.12 o 
   1   6   8       54.35       66.37      5.30 o 
   2   6   8       36.61       28.32      5.65 o 
   3   6   8       71.63       61.72      6.07 o 
   4   6   8      553.66      491.26     14.80 o 
   5   6   8      206.03      192.16     10.75 o 
   6   6   8       53.91       47.80      7.26 o 
   7   6   8       15.10        6.37     16.57 o 
   0   7   8        5.35        2.75      7.93 o 
   1   7   8      110.39      109.13      7.00 o 
   2   7   8      290.92      301.27     14.59 o 
   3   7   8      484.01      472.61     14.06 o 
   4   7   8       39.12       26.70     11.51 o 
   5   7   8       60.63       62.58     15.72 o 
   6   7   8       17.38       13.68      6.17 o 
   7   7   8        7.70       19.86      9.75 o 
   0   8   8       77.14       80.71      6.39 o 
   1   8   8       29.38       34.61      5.05 o 
   2   8   8      167.70      171.85      8.97 o 
   3   8   8      371.11      329.34     12.18 o 
   4   8   8       61.35       57.22      6.81 o 
   5   8   8        9.88        7.63      8.72 o 
   6   8   8       31.41       44.09     18.80 o 
   7   8   8       13.14        8.19     20.61 o 
   0   9   8      109.55       91.43      7.15 o 
   1   9   8       59.03       52.98      6.12 o 
   2   9   8        7.60        8.01      5.32 o 
   3   9   8        1.40        5.74      8.57 o 
   4   9   8       67.71       74.75     13.79 o 
   5   9   8       14.19        8.17      5.62 o 
   6   9   8        7.08       -0.34      7.47 o 
   0  10   8        1.42       -9.36      9.36 o 
   1  10   8        3.48       -0.63      7.47 o 
   2  10   8       12.95        5.26      4.87 o 
   3  10   8        1.29       -4.59      4.59 o 
   4  10   8        9.89       10.21      5.67 o 
   5  10   8       10.10       11.33      5.58 o 
   6  10   8        9.62       14.88      4.87 o 
   0  11   8        4.40       -0.24      5.61 o 
   1  11   8      177.67      186.44      9.57 o 
   2  11   8        6.11       -3.56      8.50 o 
   3  11   8        4.20        1.47      5.75 o 
   4  11   8       18.66       15.10      4.62 o 
   5  11   8        0.34        0.07      4.95 o 
   0  12   8       20.03       14.57      4.29 o 
   1  12   8       12.34        1.29      8.88 o 
   2  12   8      110.23      124.23      8.16 o 
   3  12   8        6.40        2.54      6.64 o 
   4  12   8       47.39       47.59      5.38 o 
   0  13   8        6.10        6.71      2.96 o 
   1  13   8        0.12        3.27      3.57 o 
   2  13   8       45.84       53.31      5.02 o 
   3  13   8        9.93        9.36      6.27 o 
   0  14   8       44.92       54.36      6.73 o 
   1  14   8       38.22       32.88      4.21 o 
   2  14   8       24.22       34.05      3.52 o 
   1   0   9      766.31      767.85     12.74 o 
   2   0   9      309.59      345.05     16.41 o 
   3   0   9      106.28      104.92      6.30 o 
   4   0   9      121.72      142.49      7.76 o 
   5   0   9      117.64      121.43      7.75 o 
   6   0   9        0.74       -1.08      6.94 o 
   7   0   9       23.28        4.60     22.80 o 
   8   0   9        0.06        8.78     28.22 o 
   0   1   9        0.37       -2.92      3.81 o 
   1   1   9      431.63      433.19      8.41 o 
   2   1   9      457.29      488.93     11.50 o 
   3   1   9      400.76      430.12     11.55 o 
   4   1   9      213.12      240.13     14.32 o 
   5   1   9       23.81       32.41     26.75 o 
   6   1   9       31.08       40.92      6.31 o 
   7   1   9       10.22       -2.30     23.67 o 
   8   1   9        2.06       20.18     28.54 o 
   0   2   9      466.27      444.64      7.32 o 
   1   2   9      213.90      217.33      6.73 o 
   2   2   9      334.48      349.34      9.83 o 
   3   2   9      175.57      192.75      7.95 o 
   4   2   9       59.22       59.37      5.87 o 
   5   2   9      107.33       88.49      7.58 o 
   6   2   9      111.44      102.00     10.39 o 
   7   2   9        2.76       25.51     13.28 o 
   8   2   9        8.21       15.12     31.02 o 
   0   3   9      243.02      236.64      5.66 o 
   1   3   9      322.69      353.25     19.46 o 
   2   3   9      443.41      427.89     11.29 o 
   3   3   9       17.52       21.31      4.34 o 
   4   3   9       92.83      106.48      7.04 o 
   5   3   9      100.07      104.34     17.37 o 
   6   3   9       12.87      -14.48     14.48 o 
   7   3   9       11.67        4.32     27.07 o 
   8   3   9       10.35      -25.28     29.92 o 
   0   4   9      325.06      304.41      9.18 o 
   1   4   9      245.66      244.32      8.40 o 
   2   4   9      433.10      439.43     11.81 o 
   3   4   9       74.66       80.99      5.90 o 
   4   4   9      154.56      138.62     13.88 o 
   5   4   9       25.33       28.02     13.65 o 
   6   4   9       53.37       47.35      6.67 o 
   7   4   9       11.23       12.18     13.60 o 
   0   5   9       37.81       44.45      5.33 o 
   1   5   9      137.49      127.90      6.41 o 
   2   5   9       28.77       24.95      4.47 o 
   3   5   9      321.19      329.38     11.41 o 
   4   5   9       83.67       90.56     12.64 o 
   5   5   9       39.26       35.74      6.05 o 
   6   5   9       50.11       51.59      7.10 o 
   7   5   9        7.12       -9.75     16.85 o 
   0   6   9      164.42      177.69      7.75 o 
   1   6   9       29.45       28.72      7.81 o 
   2   6   9       62.26       66.32      5.94 o 
   3   6   9      307.10      295.64     12.13 o 
   4   6   9      161.78      163.98     10.13 o 
   5   6   9       64.35       51.38      7.08 o 
   6   6   9       38.05       36.62      6.72 o 
   7   6   9       24.61        1.25     23.97 o 
   0   7   9      357.36      356.87     11.55 o 
   1   7   9      183.65      163.25      8.06 o 
   2   7   9       96.46       92.80      6.94 o 
   3   7   9      324.33      323.66     11.71 o 
   4   7   9       19.04        7.89     10.30 o 
   5   7   9       38.19       29.59      5.85 o 
   6   7   9        4.62        8.34     12.52 o 
   7   7   9        5.05       20.79      9.40 o 
   0   8   9      102.91       95.40     14.91 o 
   1   8   9      343.69      322.19     11.42 o 
   2   8   9       72.56       78.05     15.24 o 
   3   8   9      167.15      164.16      9.56 o 
   4   8   9       13.00       13.07      5.14 o 
   5   8   9       30.12       26.35     14.48 o 
   6   8   9        2.37        6.11      7.07 o 
   0   9   9       29.73       36.74      5.49 o 
   1   9   9       25.69       20.99      4.99 o 
   2   9   9       45.31       41.68      6.59 o 
   3   9   9        6.23        0.84      5.73 o 
   4   9   9       70.41       78.29      7.17 o 
   5   9   9       19.79       18.87      4.58 o 
   6   9   9       15.57       26.35      7.97 o 
   0  10   9       22.93       10.45      4.65 o 
   1  10   9       47.17       32.07      5.13 o 
   2  10   9       13.46       10.19      6.20 o 
   3  10   9        3.36        0.48      8.69 o 
   4  10   9       29.76       40.73      9.15 o 
   5  10   9       12.10        7.66      3.76 o 
   0  11   9       17.24        9.70      4.54 o 
   1  11   9        3.38        6.29      8.67 o 
   2  11   9       61.57       61.13      5.85 o 
   3  11   9       27.61       29.20      4.79 o 
   4  11   9        9.50        7.64      3.98 o 
   5  11   9        7.90       16.05      8.89 o 
   0  12   9        5.00        3.34      7.18 o 
   1  12   9       32.90       28.67      5.41 o 
   2  12   9        0.19       -1.61      6.00 o 
   3  12   9       62.68       59.85      6.09 o 
   4  12   9        0.17        3.08      2.66 o 
   0  13   9        3.86        3.70      5.93 o 
   1  13   9       13.38       12.29      5.45 o 
   2  13   9       11.19        1.65      6.72 o 
   3  13   9       19.79        6.50      7.62 o 
   0  14   9       93.08       86.09     10.69 o 
   1  14   9        5.88        6.78      5.60 o 
   0   0  10      340.09      334.20      6.69 o 
   1   0  10        5.76        4.06      5.50 o 
   2   0  10       19.60       21.01     10.04 o 
   3   0  10       72.19       64.95      5.42 o 
   4   0  10       66.76       68.04      6.12 o 
   5   0  10       97.65      127.71      8.32 o 
   6   0  10        0.04        2.62      6.73 o 
   7   0  10        0.12       23.30     10.85 o 
   8   0  10        3.32      -20.18     27.30 o 
   0   1  10        1.16       -3.01      5.78 o 
   1   1  10      117.79      102.06     12.25 o 
   2   1  10       35.31       37.21      9.40 o 
   3   1  10       75.31       84.62      6.57 o 
   4   1  10       78.11       69.64     13.86 o 
   5   1  10      110.30      133.26      8.47 o 
   6   1  10        4.04        3.46     13.79 o 
   7   1  10        0.58       19.26     22.52 o 
   8   1  10        1.06        9.88     26.47 o 
   0   2  10       20.99       21.24      3.55 o 
   1   2  10      333.06      322.50      9.64 o 
   2   2  10      642.78      682.16     48.26 o 
   3   2  10      158.80      146.28      7.18 o 
   4   2  10       72.13       78.36      6.60 o 
   5   2  10       22.73       24.79      5.19 o 
   6   2  10       36.63       33.24      6.21 o 
   7   2  10       23.22       -6.25     26.29 o 
   0   3  10        8.50        7.99      4.04 o 
   1   3  10      177.75      184.88     13.47 o 
   2   3  10      261.26      261.83      9.12 o 
   3   3  10      345.62      339.54     11.08 o 
   4   3  10       60.66       54.19      6.35 o 
   5   3  10       38.45       44.00      8.07 o 
   6   3  10       35.23       30.14      6.66 o 
   7   3  10       12.93       -4.00     25.69 o 
   0   4  10       87.25       96.09      6.66 o 
   1   4  10       52.72       59.67      4.95 o 
   2   4  10      444.45      451.69     12.40 o 
   3   4  10      313.88      317.43     11.24 o 
   4   4  10      115.11      128.50      7.96 o 
   5   4  10       42.52       44.63      6.85 o 
   6   4  10       40.92       49.36      6.86 o 
   7   4  10        9.26       10.57      8.79 o 
   0   5  10       31.75       36.42      5.84 o 
   1   5  10      167.93      175.42      7.85 o 
   2   5  10      404.31      392.53     11.88 o 
   3   5  10       50.72       34.33      6.66 o 
   4   5  10      314.50      317.25     11.88 o 
   5   5  10        3.59        3.20      6.27 o 
   6   5  10        6.47       -0.68     10.02 o 
   7   5  10        0.12      -10.19     15.05 o 
   0   6  10      111.44      120.82      7.03 o 
   1   6  10      254.81      249.99     10.82 o 
   2   6  10       32.06       32.92      5.03 o 
   3   6  10       22.79       28.21      4.99 o 
   4   6  10      173.78      170.92     18.43 o 
   5   6  10      128.91      153.11     14.00 o 
   6   6  10        3.86        5.20      7.57 o 
   7   6  10        4.62       -8.49     16.95 o 
   0   7  10       78.15       58.03     11.47 o 
   1   7  10       16.92       12.40      8.66 o 
   2   7  10      220.64      212.90      9.65 o 
   3   7  10       15.60       11.91      4.89 o 
   4   7  10      185.66      192.80     30.73 o 
   5   7  10       25.92       16.53     18.94 o 
   6   7  10       27.42       40.92      8.18 o 
   0   8  10       17.09       15.11      4.61 o 
   1   8  10       81.86       71.94      6.11 o 
   2   8  10       67.01       61.78     10.07 o 
   3   8  10       96.90       82.80      7.39 o 
   4   8  10        4.65       -5.42      7.73 o 
   5   8  10        2.49        1.99      6.88 o 
   6   8  10       20.65       20.87      6.53 o 
   0   9  10       11.70       13.49      4.51 o 
   1   9  10       81.64       75.36      7.56 o 
   2   9  10        5.89        4.27      5.98 o 
   3   9  10       21.95       18.52      9.45 o 
   4   9  10        7.63       10.57      8.75 o 
   5   9  10        5.60        9.54      4.11 o 
   6   9  10        0.20       -9.31      9.31 o 
   0  10  10       17.97       14.99      5.07 o 
   1  10  10       58.81       54.09      6.66 o 
   2  10  10       78.35       74.66      6.67 o 
   3  10  10        1.13        2.54      6.77 o 
   4  10  10        7.34        7.81      3.43 o 
   5  10  10        9.66       10.31      3.92 o 
   0  11  10       20.79       21.58      8.85 o 
   1  11  10       22.34       24.61      9.33 o 
   2  11  10       39.28       23.61      5.17 o 
   3  11  10        7.78        4.14      5.96 o 
   4  11  10        1.30        3.73      3.44 o 
   0  12  10       56.71       66.24      9.90 o 
   1  12  10        5.30       -2.20      8.32 o 
   2  12  10        7.45        6.56      6.01 o 
   3  12  10       25.92       34.55     21.79 o 
   4  12  10       14.99       21.83      3.32 o 
   0  13  10       46.29       60.64     11.90 o 
   1  13  10       11.74        8.24      3.74 o 
   2  13  10        4.37       -4.69      9.24 o 
   1   0  11        3.37        3.87      4.23 o 
   2   0  11       74.65       79.50      5.51 o 
   3   0  11      221.09      191.34     15.35 o 
   4   0  11        0.67       -1.97      9.86 o 
   5   0  11        1.73        8.26      7.68 o 
   6   0  11        0.27        6.27      8.60 o 
   7   0  11        2.35        9.84     20.32 o 
   0   1  11      182.49      179.96      7.30 o 
   1   1  11      146.78      145.62      6.40 o 
   2   1  11      205.58      200.27      8.33 o 
   3   1  11      121.71      126.68      7.38 o 
   4   1  11       44.43       43.13      5.91 o 
   5   1  11        2.29       -9.69      9.69 o 
   6   1  11       23.22       22.22     18.09 o 
   7   1  11        5.56       -5.84     22.11 o 
   0   2  11        3.84        8.26      2.97 o 
   1   2  11      411.21      436.73     13.17 o 
   2   2  11      177.96      176.21      8.08 o 
   3   2  11      154.01      168.65      8.38 o 
   4   2  11        2.10       -0.66      8.11 o 
   5   2  11       27.10       33.25      5.86 o 
   6   2  11       72.47       67.18      7.65 o 
   7   2  11        7.61        5.65     13.19 o 
   0   3  11      312.65      328.58     26.68 o 
   1   3  11      443.17      418.87     25.85 o 
   2   3  11       72.50       77.84      5.78 o 
   3   3  11       17.68       16.98      4.08 o 
   4   3  11       42.50       41.76      5.80 o 
   5   3  11       60.51       62.84      7.07 o 
   6   3  11       46.41       42.08      8.37 o 
   7   3  11       62.27       55.42     29.19 o 
   0   4  11       12.06       11.94      3.46 o 
   1   4  11      313.12      308.82     10.37 o 
   2   4  11      212.59      212.50      9.49 o 
   3   4  11      162.05      146.72      8.53 o 
   4   4  11       66.00       62.80      6.58 o 
   5   4  11       20.39       31.23      6.32 o 
   6   4  11       10.06       11.04      6.05 o 
   7   4  11        5.66       -0.61     15.91 o 
   0   5  11       17.78       24.70      4.42 o 
   1   5  11       48.40       38.08      4.94 o 
   2   5  11       27.83       30.39      4.97 o 
   3   5  11      301.98      308.17     14.87 o 
   4   5  11       43.38       37.19      5.85 o 
   5   5  11       21.55       21.81      5.54 o 
   6   5  11        2.72       -9.79      9.79 o 
   7   5  11       23.13       23.66     15.88 o 
   0   6  11       69.75       79.31      6.64 o 
   1   6  11       37.82       40.13      5.54 o 
   2   6  11      460.97      447.76     20.09 o 
   3   6  11      131.72      133.28     12.82 o 
   4   6  11      180.68      171.27      9.95 o 
   5   6  11       12.41       12.49      8.50 o 
   6   6  11       41.30       34.68      7.36 o 
   7   6  11        0.47       -1.91     22.75 o 
   0   7  11       54.24       47.32      5.17 o 
   1   7  11       18.15       13.31      5.96 o 
   2   7  11       82.04       77.18      6.82 o 
   3   7  11      218.01      223.96     10.28 o 
   4   7  11       27.36       33.37      5.47 o 
   5   7  11       31.87       28.56      7.24 o 
   6   7  11        5.17        3.09      7.27 o 
   0   8  11        7.56        2.97      7.78 o 
   1   8  11       70.43       79.02      7.06 o 
   2   8  11      182.29      183.66     11.12 o 
   3   8  11       12.12        7.30     17.03 o 
   4   8  11        9.72       17.77      3.93 o 
   5   8  11       12.45        8.53      7.10 o 
   6   8  11       29.86       35.52      5.95 o 
   0   9  11       97.99       95.55      7.79 o 
   1   9  11       42.29       33.77      5.49 o 
   2   9  11       13.00       10.10      9.51 o 
   3   9  11       53.52       44.55      8.96 o 
   4   9  11       43.73       41.24      7.33 o 
   5   9  11        7.49        5.18      3.75 o 
   0  10  11       25.62       26.60      4.83 o 
   1  10  11       41.64       37.46      5.48 o 
   2  10  11        8.19       22.77      5.15 o 
   3  10  11        0.80        2.55      6.68 o 
   4  10  11        0.01        1.36      4.06 o 
   5  10  11       12.43       11.01      3.57 o 
   0  11  11       31.02       39.92      4.50 o 
   1  11  11       29.70       25.67      4.92 o 
   2  11  11        6.39       -5.92     15.01 o 
   3  11  11        7.93        5.24      4.67 o 
   4  11  11       14.36       17.93      3.87 o 
   0  12  11        1.70       -0.91      6.19 o 
   1  12  11        0.05       -0.54      7.58 o 
   2  12  11       23.22       24.81      5.17 o 
   3  12  11       10.32        4.70      5.99 o 
   0  13  11        0.99       -3.01      5.79 o 
   1  13  11       15.42       13.81      3.70 o 
   2  13  11        6.21       16.19      5.35 o 
   0   0  12      118.07      122.65      8.66 o 
   1   0  12        6.66       -0.13      4.24 o 
   2   0  12      266.02      284.66      9.96 o 
   3   0  12       72.57       65.75      6.01 o 
   4   0  12        1.13        2.75      5.68 o 
   5   0  12        4.97        7.10     10.81 o 
   6   0  12       11.80       11.42     19.63 o 
   7   0  12        9.41        2.98     13.28 o 
   0   1  12      341.48      350.65     15.42 o 
   1   1  12       10.32       10.74      9.88 o 
   2   1  12        3.86       -4.57      7.73 o 
   3   1  12       72.19       66.72      6.43 o 
   4   1  12       58.66       66.58      6.45 o 
   5   1  12      130.01      123.47      8.38 o 
   6   1  12       16.64       21.31      6.53 o 
   7   1  12       27.26       24.87      9.02 o 
   0   2  12       21.50       23.77      7.06 o 
   1   2  12      709.81      684.13     21.81 o 
   2   2  12       89.28       99.04      6.84 o 
   3   2  12       23.69       24.31      4.83 o 
   4   2  12       12.64        7.82      9.16 o 
   5   2  12       96.17      121.47     14.98 o 
   6   2  12        7.25        1.69     10.45 o 
   7   2  12        0.69      -10.62     21.12 o 
   0   3  12      776.88      778.17     25.30 o 
   1   3  12       32.69       35.23      4.78 o 
   2   3  12        3.61        4.63      6.25 o 
   3   3  12      223.85      233.15     10.48 o 
   4   3  12       27.19       20.49      6.62 o 
   5   3  12       58.17       57.89      6.60 o 
   6   3  12        8.39       14.59      5.56 o 
   7   3  12        2.96        7.72     16.03 o 
   0   4  12       31.98       24.91      4.47 o 
   1   4  12       75.02       68.63      5.96 o 
   2   4  12       53.91       47.20      5.96 o 
   3   4  12      220.11      211.05     10.14 o 
   4   4  12       53.62       54.49      5.70 o 
   5   4  12       54.16       51.93      6.50 o 
   6   4  12       13.59        2.86      7.56 o 
   7   4  12        9.17        3.76     15.97 o 
   0   5  12      518.31      512.13     14.20 o 
   1   5  12       35.97       32.83      7.47 o 
   2   5  12      192.78      191.12     11.33 o 
   3   5  12      312.29      318.00     14.09 o 
   4   5  12      117.22      123.71      8.55 o 
   5   5  12       20.44       26.91      5.28 o 
   6   5  12        7.41       15.35      5.96 o 
   7   5  12       18.78      -13.78     16.92 o 
   0   6  12        0.00        6.33      4.60 o 
   1   6  12       88.42       85.72      7.40 o 
   2   6  12       61.06       54.80      6.50 o 
   3   6  12      161.38      162.46      9.94 o 
   4   6  12       21.86        7.97     20.61 o 
   5   6  12      121.96      115.29      7.93 o 
   6   6  12       11.09       21.27      7.76 o 
   0   7  12        5.02        3.92      7.63 o 
   1   7  12        4.89        6.33      4.37 o 
   2   7  12      121.06      128.02      8.87 o 
   3   7  12       26.18       34.47     15.58 o 
   4   7  12      102.93       95.46      8.59 o 
   5   7  12       24.68        8.66     18.45 o 
   6   7  12       53.26       53.98      6.89 o 
   0   8  12       72.28       76.99      7.11 o 
   1   8  12       80.11       85.53     16.68 o 
   2   8  12       19.10       11.59      7.06 o 
   3   8  12        0.16       -5.03      8.64 o 
   4   8  12       15.23       22.11      7.26 o 
   5   8  12       18.62       13.27      5.22 o 
   6   8  12        4.65       -8.05     10.55 o 
   0   9  12      123.82      140.67      8.63 o 
   1   9  12       70.64       84.63      7.17 o 
   2   9  12        7.76        0.38      7.68 o 
   3   9  12        0.99        2.26      5.58 o 
   4   9  12       11.02       15.47      4.91 o 
   5   9  12        2.12       -8.45      9.56 o 
   0  10  12        3.26       -0.22      8.93 o 
   1  10  12       72.82       62.19      6.89 o 
   2  10  12        3.56        1.07      7.36 o 
   3  10  12        3.38        5.30      3.83 o 
   4  10  12        2.12       -0.93      6.40 o 
   0  11  12        5.00        7.42      3.89 o 
   1  11  12       31.05       38.51      4.84 o 
   2  11  12       60.23       61.56      5.95 o 
   3  11  12       26.37       32.10      4.45 o 
   4  11  12       10.97       19.32      3.22 o 
   0  12  12        5.28        6.23      5.52 o 
   1  12  12       18.05       26.28      3.80 o 
   2  12  12        2.95        5.53      5.87 o 
   3  12  12        2.63        3.73      3.74 o 
   0  13  12        7.61       13.26      7.03 o 
   1   0  13        0.04       -0.23      5.17 o 
   2   0  13        0.42        0.17      6.81 o 
   3   0  13      123.77      118.53      7.79 o 
   4   0  13        3.34        7.90      6.27 o 
   5   0  13       58.46       53.95      9.58 o 
   6   0  13        2.19        3.87      9.32 o 
   7   0  13        2.30       20.04     11.58 o 
   0   1  13        3.85        5.74      6.77 o 
   1   1  13      135.04      109.59      7.32 o 
   2   1  13      119.41      119.89      8.62 o 
   3   1  13       28.84       24.39      5.75 o 
   4   1  13       41.54       43.48      7.24 o 
   5   1  13       32.02       44.84      6.19 o 
   6   1  13       33.92       25.65      6.87 o 
   7   1  13        9.22        9.38     20.91 o 
   0   2  13        0.01        3.09      4.46 o 
   1   2  13       58.60       42.45      5.94 o 
   2   2  13      336.77      314.87     24.89 o 
   3   2  13       25.98       26.59      5.82 o 
   4   2  13      123.35      123.44     10.27 o 
   5   2  13       63.50       60.08      6.80 o 
   6   2  13        5.62        7.44      8.82 o 
   7   2  13        3.53       10.43     19.40 o 
   0   3  13        7.11        4.92      8.93 o 
   1   3  13       89.76       91.19      6.27 o 
   2   3  13       48.66       47.55     10.07 o 
   3   3  13      167.93      162.22      8.80 o 
   4   3  13        5.32      -11.04     11.04 o 
   5   3  13       61.54       55.34      6.81 o 
   6   3  13        5.13       10.64      6.60 o 
   7   3  13        4.77      -18.07     18.07 o 
   0   4  13      120.22      116.40      7.43 o 
   1   4  13      180.68      178.49     22.77 o 
   2   4  13      754.45      757.63     34.03 o 
   3   4  13      190.23      208.88     10.29 o 
   4   4  13      128.64      133.55     12.75 o 
   5   4  13       37.29       48.47      5.72 o 
   6   4  13        4.90       -5.25     16.50 o 
   0   5  13      309.16      313.60     11.88 o 
   1   5  13      215.43      211.73     10.06 o 
   2   5  13      166.25      157.07      9.32 o 
   3   5  13      363.71      358.63     27.76 o 
   4   5  13       30.82       28.33      6.18 o 
   5   5  13       22.88       29.70      7.84 o 
   6   5  13       10.63       12.20     10.82 o 
   0   6  13      113.17      126.51      8.28 o 
   1   6  13       48.93       33.27     18.57 o 
   2   6  13      236.25      233.72     21.69 o 
   3   6  13        7.18        6.57     12.32 o 
   4   6  13      140.96      156.16      9.46 o 
   5   6  13        3.30        7.86      7.16 o 
   6   6  13        1.52      -10.17     10.51 o 
   0   7  13       60.85       50.17      7.02 o 
   1   7  13      136.18      142.62      9.46 o 
   2   7  13       79.30       79.55      7.87 o 
   3   7  13       88.58       83.45      7.96 o 
   4   7  13       33.67       29.75      5.21 o 
   5   7  13        1.71       -0.55      8.25 o 
   6   7  13        5.28       10.08      6.80 o 
   0   8  13       10.96        4.11      5.91 o 
   1   8  13      161.19      171.68      9.70 o 
   2   8  13       25.19       27.22      4.93 o 
   3   8  13        8.41       12.94      4.30 o 
   4   8  13       11.21        3.42      9.36 o 
   5   8  13       11.59       -5.46      7.98 o 
   0   9  13        2.20       -3.49      7.44 o 
   1   9  13       19.91       18.94      6.27 o 
   2   9  13       19.99       26.63      4.68 o 
   3   9  13       42.70       47.50      5.38 o 
   4   9  13        7.84        7.84      4.89 o 
   5   9  13       29.00       38.72     10.48 o 
   0  10  13       36.44       38.88      4.88 o 
   1  10  13       10.18        7.54      4.17 o 
   2  10  13        9.65        9.08      3.72 o 
   3  10  13       15.63       20.51      7.03 o 
   4  10  13        6.55        7.46      8.32 o 
   0  11  13       15.55       12.00      3.79 o 
   1  11  13       17.08       20.47      4.41 o 
   2  11  13       15.05       28.66      5.79 o 
   3  11  13        0.44        0.21      3.75 o 
   0  12  13       32.92       31.79      4.61 o 
   1  12  13        4.43        2.15      6.54 o 
   2  12  13        1.98       -0.79      5.29 o 
   0   0  14      241.46      239.45     10.33 o 
   1   0  14       29.49       31.52      4.91 o 
   2   0  14       41.95       46.66      5.67 o 
   3   0  14      115.93      126.94      8.12 o 
   4   0  14        3.16       -4.73      5.42 o 
   5   0  14       17.34        7.91      8.49 o 
   6   0  14       16.40       25.81      6.19 o 
   7   0  14       12.69       12.90      9.50 o 
   0   1  14        1.82       -2.18      6.34 o 
   1   1  14       59.53       48.60      5.94 o 
   2   1  14       13.27       18.29      4.50 o 
   3   1  14       21.22       14.24      9.95 o 
   4   1  14       26.18       32.16      5.11 o 
   5   1  14        1.08        0.00      8.82 o 
   6   1  14        7.01       13.08      5.64 o 
   0   2  14       33.64       33.46      4.77 o 
   1   2  14        4.36       11.14      3.46 o 
   2   2  14       31.06       41.10      5.55 o 
   3   2  14       29.64       18.80     16.66 o 
   4   2  14        6.20        9.71      5.16 o 
   5   2  14       24.73        6.53     10.87 o 
   6   2  14        1.45        5.62      6.41 o 
   0   3  14       14.82        3.64      9.82 o 
   1   3  14       69.91       72.73      6.58 o 
   2   3  14       90.53      101.76      7.41 o 
   3   3  14       36.62       42.33      5.74 o 
   4   3  14        7.28       18.79      4.89 o 
   5   3  14       11.28        1.01      8.69 o 
   6   3  14        3.22        3.86     10.20 o 
   0   4  14      283.96      275.55     11.41 o 
   1   4  14      187.93      200.78      9.98 o 
   2   4  14      366.29      370.99     24.38 o 
   3   4  14        0.57        5.07      4.53 o 
   4   4  14       48.52       58.33      6.99 o 
   5   4  14        0.94        4.22     13.81 o 
   6   4  14        5.51        4.45      9.68 o 
   0   5  14      246.55      256.61     21.17 o 
   1   5  14      120.30      125.98      8.64 o 
   2   5  14      124.31      121.63      8.98 o 
   3   5  14       95.35      101.87      8.50 o 
   4   5  14      101.54      103.99      8.01 o 
   5   5  14       38.84       30.65      5.36 o 
   6   5  14        9.15        7.35     10.79 o 
   0   6  14       29.27       36.47      5.87 o 
   1   6  14       63.43       62.44     15.65 o 
   2   6  14       17.04       17.35      5.15 o 
   3   6  14       70.37       69.11      7.66 o 
   4   6  14        4.67       -1.04      7.01 o 
   5   6  14        7.54       12.02      3.58 o 
   6   6  14        5.95        8.82      5.64 o 
   0   7  14      175.16      166.21     13.88 o 
   1   7  14       32.85       35.22     10.07 o 
   2   7  14       60.59       49.08      8.25 o 
   3   7  14       19.61       27.25     10.13 o 
   4   7  14       14.76       18.36      4.78 o 
   5   7  14       20.27       21.53      4.99 o 
   0   8  14       90.58       89.98      7.52 o 
   1   8  14       21.03       15.13      6.46 o 
   2   8  14       89.58       77.85     12.82 o 
   3   8  14       17.75       13.72      5.02 o 
   4   8  14       28.30       32.18      4.40 o 
   5   8  14       19.95       24.02      4.32 o 
   0   9  14        9.07        7.22      4.38 o 
   1   9  14        3.17       -6.06      6.06 o 
   2   9  14        8.19       -3.52      9.72 o 
   3   9  14        2.33        2.99      5.80 o 
   4   9  14        1.70        2.18      6.09 o 
   0  10  14       11.17        2.45      9.48 o 
   1  10  14       30.07       28.13      4.37 o 
   2  10  14        4.57       10.20      3.31 o 
   3  10  14        6.46       12.08      4.36 o 
   0  11  14       10.73        2.27      7.26 o 
   1  11  14       15.04       25.85      3.75 o 
   2  11  14       11.46        8.54      3.56 o 
   0  12  14        2.37        9.16      3.37 o 
   1   0  15       59.42       67.66      6.84 o 
   2   0  15        1.10        0.62     11.12 o 
   3   0  15        1.96        2.77      8.92 o 
   4   0  15       17.40        4.66     12.78 o 
   5   0  15       41.57       47.17      6.13 o 
   6   0  15        0.50       -8.00      8.00 o 
   0   1  15       11.67        1.80      9.24 o 
   1   1  15       62.79       72.48      6.51 o 
   2   1  15        2.31        3.32      8.23 o 
   3   1  15        7.99        6.24      6.17 o 
   4   1  15       13.28       17.03      5.35 o 
   5   1  15       17.96        5.63      8.04 o 
   6   1  15        2.19        1.77      9.67 o 
   0   2  15       21.22       15.31      4.79 o 
   1   2  15        4.67       -2.95     12.11 o 
   2   2  15       90.87       80.83      9.35 o 
   3   2  15       53.01       57.98      7.88 o 
   4   2  15        4.62       -8.53      8.53 o 
   5   2  15        7.97        6.09      8.33 o 
   6   2  15       41.91       54.51     10.76 o 
   0   3  15        0.13        2.29      6.84 o 
   1   3  15       68.14       68.91      7.08 o 
   2   3  15      145.61      162.07      9.60 o 
   3   3  15       15.11       22.16     10.92 o 
   4   3  15        2.94        5.71      8.33 o 
   5   3  15       13.57        7.33      8.59 o 
   6   3  15        8.98        5.60      9.57 o 
   0   4  15       29.95       31.79      5.38 o 
   1   4  15      451.09      409.28     13.94 o 
   2   4  15        4.01       -9.33      9.33 o 
   3   4  15       67.88       70.51      7.08 o 
   4   4  15        5.78        5.02      8.02 o 
   5   4  15        0.36       -8.72      8.72 o 
   6   4  15       15.03        9.36      5.80 o 
   0   5  15        0.68       -4.31      9.74 o 
   1   5  15      118.45      116.96      8.37 o 
   2   5  15       24.29       26.51      5.04 o 
   3   5  15       27.74       31.55      5.82 o 
   4   5  15       37.53       41.55      5.18 o 
   5   5  15       17.75       23.07      7.01 o 
   6   5  15       10.68        9.54     10.46 o 
   0   6  15       63.22       55.02      6.97 o 
   1   6  15        5.63       -2.45      9.14 o 
   2   6  15       63.39       58.62     18.68 o 
   3   6  15       23.03       17.29      5.58 o 
   4   6  15       31.03       25.13      5.00 o 
   5   6  15        2.35       -1.70      5.06 o 
   0   7  15        1.99        5.59      5.37 o 
   1   7  15       54.30       63.81     28.91 o 
   2   7  15       20.16       26.54      6.57 o 
   3   7  15        7.65       11.00      5.70 o 
   4   7  15       56.31       47.28      5.41 o 
   5   7  15        3.87        4.22      5.47 o 
   0   8  15       11.88       18.77      3.99 o 
   1   8  15        9.48        7.23      7.33 o 
   2   8  15       26.11       31.33      4.97 o 
   3   8  15       27.44       23.14      4.60 o 
   4   8  15        5.25        3.85      9.31 o 
   0   9  15        0.46       -1.28      9.17 o 
   1   9  15        4.01        0.17      6.83 o 
   2   9  15        5.14        0.35      7.09 o 
   3   9  15        0.56       -8.12      8.12 o 
   4   9  15        9.89       12.61      6.76 o 
   0  10  15       88.72       90.65      6.33 o 
   1  10  15       11.15        4.50      4.84 o 
   2  10  15        2.24       -5.98      9.26 o 
   3  10  15       11.50       15.18      2.89 o 
   0  11  15       13.01       12.77      3.32 o 
   1  11  15       11.54       11.87      4.48 o 
   0   0  16        1.86        1.31      4.51 o 
   1   0  16      250.99      234.10     10.84 o 
   2   0  16      120.40      116.11      8.93 o 
   3   0  16        0.01        3.92      7.65 o 
   4   0  16       44.98       48.17      6.38 o 
   5   0  16        5.27        4.74      7.82 o 
   6   0  16        5.65       -2.36      5.78 o 
   0   1  16       21.84       30.54      5.13 o 
   1   1  16       88.59       77.85      7.62 o 
   2   1  16       79.23       63.04      7.16 o 
   3   1  16       25.82       14.10     19.81 o 
   4   1  16       18.15       19.34      4.26 o 
   5   1  16        4.20        3.07      4.49 o 
   6   1  16       11.42       15.02      4.63 o 
   0   2  16       28.39       11.73      8.99 o 
   1   2  16       53.69       46.51      8.25 o 
   2   2  16       84.45       71.98      7.58 o 
   3   2  16       58.63       57.80      6.91 o 
   4   2  16        7.31        6.25      4.09 o 
   5   2  16       24.87       14.09      4.70 o 
   6   2  16        2.27       -1.46      7.88 o 
   0   3  16       23.03       22.73      5.28 o 
   1   3  16        3.11        2.96      7.46 o 
   2   3  16       43.46       45.40      6.16 o 
   3   3  16       67.07       48.30     14.73 o 
   4   3  16       36.68       39.08     10.11 o 
   5   3  16        5.02        3.77      8.07 o 
   6   3  16       14.71       15.13      5.07 o 
   0   4  16       73.92       74.99      6.65 o 
   1   4  16       10.08        8.02      9.88 o 
   2   4  16       65.38       66.34      7.03 o 
   3   4  16        2.24        2.42     16.94 o 
   4   4  16       62.03       54.19      6.38 o 
   5   4  16        8.23       -0.51      5.51 o 
   0   5  16        5.51        5.37      4.04 o 
   1   5  16       21.88       21.11      6.50 o 
   2   5  16       39.93       30.96      5.97 o 
   3   5  16        4.34       -6.06     17.30 o 
   4   5  16        4.95        5.12      6.71 o 
   5   5  16       21.03       25.74      4.37 o 
   0   6  16       65.61       73.73      7.15 o 
   1   6  16       79.15       77.41     19.26 o 
   2   6  16       69.91       70.97      6.76 o 
   3   6  16       18.07       10.49     11.65 o 
   4   6  16        0.69        2.60      4.14 o 
   5   6  16       17.02       19.56      3.68 o 
   0   7  16      142.93      140.37     12.78 o 
   1   7  16       31.95       23.20      7.18 o 
   2   7  16        1.74       -3.03      6.45 o 
   3   7  16       60.62       71.74      6.20 o 
   4   7  16       19.11       23.26      4.16 o 
   0   8  16       24.30       30.56      4.95 o 
   1   8  16        5.91       -1.09      4.37 o 
   2   8  16       11.50        1.84      5.34 o 
   3   8  16       29.74       32.84      5.06 o 
   4   8  16        2.96        6.97      2.94 o 
   0   9  16        0.21        4.78      3.19 o 
   1   9  16        7.88        2.55      4.60 o 
   2   9  16        4.89       -0.34      5.97 o 
   3   9  16       35.98       37.47      4.31 o 
   0  10  16       34.88       31.51      4.17 o 
   1  10  16        7.72        6.33      4.04 o 
   2  10  16        1.14        4.35      3.31 o 
   1   0  17       12.11       10.81      9.62 o 
   2   0  17       88.87       87.39      9.79 o 
   3   0  17       89.80      106.19      7.68 o 
   4   0  17        1.64       -1.22      5.39 o 
   5   0  17       58.15       67.37      6.34 o 
   0   1  17        0.43       -6.12      6.12 o 
   1   1  17       70.67       74.46     12.82 o 
   2   1  17       51.00       59.60      6.50 o 
   3   1  17        0.99        2.13      5.03 o 
   4   1  17       44.08       51.86      6.87 o 
   5   1  17        0.46        2.87      4.78 o 
   0   2  17        0.73       -4.33      7.89 o 
   1   2  17       48.72       51.69      6.41 o 
   2   2  17       80.96       98.89     11.72 o 
   3   2  17        1.29       -2.84      8.92 o 
   4   2  17       22.00       21.47      5.38 o 
   5   2  17        7.73       12.89      3.69 o 
   0   3  17       38.85       38.34      6.22 o 
   1   3  17       74.77       78.16      7.12 o 
   2   3  17       40.29       48.16      5.78 o 
   3   3  17       41.09       35.97      5.75 o 
   4   3  17       39.68       39.73      5.89 o 
   5   3  17        4.61        5.42      4.31 o 
   0   4  17       15.27        4.26      4.69 o 
   1   4  17        3.26        0.60      7.80 o 
   2   4  17       22.53       25.98      5.62 o 
   3   4  17        2.18       -8.32      8.32 o 
   4   4  17       16.30       15.36      5.21 o 
   5   4  17       30.06       21.06      4.61 o 
   0   5  17       82.21       93.28     12.13 o 
   1   5  17        0.96       -8.10      8.48 o 
   2   5  17       19.36       17.77      5.02 o 
   3   5  17        4.55        1.02      4.05 o 
   4   5  17        2.76        3.02      4.60 o 
   5   5  17       23.04       25.74      7.95 o 
   0   6  17       21.55       27.15      5.19 o 
   1   6  17       40.03       42.21     18.73 o 
   2   6  17       52.61       40.06      5.86 o 
   3   6  17       11.61       -5.09      8.11 o 
   4   6  17        4.64        3.87      5.63 o 
   0   7  17       46.90       57.30      5.69 o 
   1   7  17       42.29       43.38      5.63 o 
   2   7  17       68.26       82.96      6.26 o 
   3   7  17       25.67       29.41      4.53 o 
   4   7  17        8.63       12.72      5.91 o 
   0   8  17        7.32       12.44      6.09 o 
   1   8  17        8.60       11.80      3.86 o 
   2   8  17        8.04       12.67     13.19 o 
   3   8  17       40.04       37.77      4.72 o 
   0   9  17       11.99       15.02      9.08 o 
   1   9  17       11.44       17.75      3.66 o 
   2   9  17        5.05        3.78      4.16 o 
   0  10  17        6.77        7.47      2.88 o 
   0   0  18       27.23       29.55      4.85 o 
   1   0  18       44.59       46.74      5.99 o 
   2   0  18        8.11       13.96      4.50 o 
   3   0  18        0.21        4.88      4.92 o 
   4   0  18        0.19       -8.07      8.07 o 
   5   0  18        5.57        5.19      5.03 o 
   0   1  18       88.94       93.91      8.00 o 
   1   1  18       38.69       50.01      7.56 o 
   2   1  18        8.94        5.99      4.99 o 
   3   1  18        2.18        5.38      4.60 o 
   4   1  18       22.17       31.27      4.68 o 
   5   1  18        8.78       11.33      5.42 o 
   0   2  18       17.61       11.02     16.41 o 
   1   2  18       23.66       29.51      5.05 o 
   2   2  18       21.07       21.41      5.07 o 
   3   2  18        2.49        6.67      9.65 o 
   4   2  18        0.14       -3.87      7.18 o 
   5   2  18        2.27        1.52      4.82 o 
   0   3  18       18.48       21.74      4.86 o 
   1   3  18       69.46       76.40      7.23 o 
   2   3  18       64.77       62.24      6.48 o 
   3   3  18       27.34       23.17      4.98 o 
   4   3  18        1.03       -4.09      9.97 o 
   5   3  18       47.26       46.77      4.88 o 
   0   4  18       16.53        9.78      4.26 o 
   1   4  18        5.27        5.93      4.09 o 
   2   4  18       11.60       15.00      4.29 o 
   3   4  18        1.83        2.66      7.10 o 
   4   4  18        4.57        2.66      6.53 o 
   0   5  18        0.57        0.11      7.65 o 
   1   5  18       60.62       58.93      6.05 o 
   2   5  18       22.74       25.46      5.56 o 
   3   5  18        2.73       -1.51      6.39 o 
   4   5  18       27.13       38.33      7.56 o 
   0   6  18      142.39      135.97      9.17 o 
   1   6  18        9.78        8.71      6.06 o 
   2   6  18       10.64        6.10      4.73 o 
   3   6  18       41.55       39.15      4.73 o 
   4   6  18        2.62       -0.57      3.78 o 
   0   7  18       25.70       40.77     10.48 o 
   1   7  18       28.27       27.78      4.10 o 
   2   7  18       14.70       16.95      3.80 o 
   3   7  18       17.17       11.54      3.54 o 
   0   8  18        0.58        2.54      5.47 o 
   1   8  18        9.13       11.72      3.22 o 
   2   8  18       12.06       12.84      5.26 o 
   0   9  18        4.39        1.52      5.07 o 
   1   0  19      114.03       97.82      7.42 o 
   2   0  19        1.78        5.76      4.06 o 
   3   0  19        0.32        2.07      7.48 o 
   4   0  19        2.72       -1.01      7.15 o 
   0   1  19        4.50        6.99      7.08 o 
   1   1  19        2.57        7.78      7.49 o 
   2   1  19       41.87       44.17      5.15 o 
   3   1  19        7.55       11.00     17.07 o 
   4   1  19        0.52        2.57      4.44 o 
   0   2  19       16.77        6.46      5.98 o 
   1   2  19       18.70       23.00      4.64 o 
   2   2  19        1.96       -6.93      6.93 o 
   3   2  19        4.90       -2.92      4.76 o 
   4   2  19        1.03       -2.14      3.79 o 
   0   3  19       41.74       51.51      5.31 o 
   1   3  19       12.68       11.98      4.73 o 
   2   3  19        7.99       -8.02      8.11 o 
   3   3  19        0.54       -1.60      9.17 o 
   4   3  19       10.49       11.44      3.53 o 
   0   4  19       16.95       28.37      5.00 o 
   1   4  19       29.37       38.19      9.03 o 
   2   4  19       10.25       13.89     14.71 o 
   3   4  19        0.00       -0.15      5.15 o 
   4   4  19        6.48        9.15      2.97 o 
   0   5  19        0.23        1.09      6.85 o 
   1   5  19       18.31       20.97      4.13 o 
   2   5  19        4.42        2.99      7.16 o 
   3   5  19       23.54       27.50      7.28 o 
   0   6  19        1.39       -2.21      4.13 o 
   1   6  19       34.84       28.69      4.80 o 
   2   6  19       33.28       40.82     13.51 o 
   3   6  19       27.73       20.49      3.93 o 
   0   7  19        0.75       -1.19      4.44 o 
   1   7  19       26.81       29.50      6.00 o 
   2   7  19        1.30        4.54      3.58 o 
   0   8  19        2.89       -0.55      4.11 o 
   0   0  20       86.24       82.82      6.50 o 
   1   0  20        3.90       -2.72      4.53 o 
   2   0  20      137.03      124.86      7.80 o 
   3   0  20        3.45        3.85      4.10 o 
   0   1  20       83.46       86.97      8.27 o 
   1   1  20       21.67       25.45      7.77 o 
   2   1  20       26.19       18.14      6.66 o 
   3   1  20       23.30       23.30      4.19 o 
   0   2  20        0.55       -2.16      4.46 o 
   1   2  20        0.06       -4.09      6.67 o 
   2   2  20       34.75       27.16      4.66 o 
   3   2  20       10.87       10.69      5.40 o 
   0   3  20        1.13       -1.50      6.92 o 
   1   3  20        2.97        1.31      6.71 o 
   2   3  20        0.72        2.73      3.88 o 
   3   3  20        7.52        5.60      5.79 o 
   0   4  20        8.94       10.16      3.62 o 
   1   4  20        6.35       10.36      3.76 o 
   2   4  20        1.64        4.57      2.99 o 
   3   4  20        5.16        5.17      3.49 o 
   0   5  20        8.06        6.87      4.99 o 
   1   5  20       11.69        5.21      7.19 o 
   2   5  20       11.38       15.36      3.21 o 
   0   6  20        4.48       10.21      2.96 o 
   1   6  20        8.61        7.51      3.20 o 
   1   0  21       65.75       62.92      6.02 o 
   2   0  21        0.01       -5.40      5.87 o 
   3   0  21        2.70        3.59      5.23 o 
   0   1  21       15.71        2.59      7.28 o 
   1   1  21       19.00        5.92      8.08 o 
   2   1  21       29.83       23.95     13.05 o 
   0   2  21        2.06        3.23      3.52 o 
   1   2  21        3.48        8.87      4.87 o 
   2   2  21        6.15       10.06      3.31 o 
   0   3  21        3.97       13.25      5.01 o 
   1   3  21       16.68       19.65      6.07 o 
   2   3  21       14.42       15.82      5.95 o 
   0   4  21       79.54       87.79      6.43 o 
   1   4  21        2.91        3.02      3.69 o 
   0   5  21        0.15       -1.91      7.97 o 
   0   0  22       11.43        9.61      6.20 o 
   1   0  22       14.07       13.00      3.27 o 
   0   1  22        1.24       -1.70      3.42 o 
   1   1  22       33.45       34.08      8.27 o 
   0   2  22        4.51        5.06      5.05 o 
                                                 
